# Supplementary material for: Classifying fossil Darwin wasps (Hymenoptera: Ichneumonidae) with geometric morphometrics of fore wings
Source: PLoS One. 2022 Nov 17;17(11):e0275570. doi: 10.1371/journal.pone.0275570 (PMC9671425; doi:10.1371/journal.pone.0275570)
Supplement: S1 Table — List of all included taxa with information of body and fore wing length in both sexes, as well as the calculated mean of those measurements, if a range was given. (XLSX) [file pone.0275570.s003.xlsx]

## Sheet: S1_Table_Dataset
								Body length information [mm]				Fore wing length information [mm]							Mean body length [mm]		Mean fore wing length [mm]
Townes Vol.	Figure	spec_ID	genus	species	subfamily	tribe/genus group	sex	min_female	max_female	min_male	max_male	min_female	max_female	min_male	max_male	min_nosex_wing	max_nosex_wing		female	male	female	male
1	Fig.16	Acralb	Acropimpla	alboricta	Pimplinae	Ephialtini	f			75	75	37	83						0	75	60	0
1	Fig.35	Acrdeg	Acrodactyla	degener	Pimplinae	Ephialtini	f	30	45			28	44	27	35				37.5	0	36	31
1	Fig.40	Acrwil	Acrotaphus	wiltii	Pimplinae	Ephialtini	f	140	200			75	150	75	110				170	0	112.5	92.5
1	Fig.23	Alofol	Alophosternum	foliicola	Pimplinae	Ephialtini	f	50	50			27	58						50	0	42.5	0
1	Fig.11	Anater	Anastelgis	terminalis	Pimplinae	Ephialtini	f					76	105	60	60				0	0	90.5	60
1	Fig.55	Atrsem	Atractogaster	semisculpta	Pimplinae	Delomeristini	f	160	180										170	0	0	0
1	Fig.3	Calgra	Calliephialtes	grapholithae	Pimplinae	Ephialtini	f	84	120			55	85	40	65				102	0	70	52.5
1	Fig.26b	Campul	Camptotypus	pulchripennis	Pimplinae	Ephialtini	f	110	190	90	180								150	135	0	0
1	Fig.26a	Camspi	Camptotypus	spilonota	Pimplinae	Ephialtini	f	150	170	140	150	125	160	100	110				160	145	142.5	105
1	Fig.29	Cenfas	Cenodontis	fasciata	Pimplinae	Ephialtini	f					125	125						0	0	125	0
1	Fig.22	Cliinc	Clistopyga	incitator	Pimplinae	Ephialtini	f	50	110	60	85	29	64						80	72.5	46.5	0
1	Fig.47	Cocmad	Coccygomimus	madecassus	Pimplinae	Pimplini	f	150	210										180	0	0	0
1	Fig.54	Delnov	Delomerista	novita	Pimplinae	Delomeristini	f	60	130	70	110	70	95	45	80				95	90	82.5	62.5
1	Fig.14a	Dolirr	Dolichomitus	irritator	Pimplinae	Ephialtini	f	210	210			87	270	60	110				210	0	178.5	85
1	Fig.14b	Dolzon	Dolichomitus	zonatus	Pimplinae	Ephialtini	f					110	180	70	90				0	0	145	80
1	Fig.49	Echagr	Echthromorpha	agrestoria	Pimplinae	Pimplini	f	135	160			80	180	95	95				147.5	0	130	95
1	Fig.46	Ephcom	Ephialtes	compunctor	Pimplinae	Pimplini	f	70	180	95	150	73	120	65	105				125	122.5	96.5	85
1	Fig.36	Erulin	Eruga	lineata	Pimplinae	Ephialtini	f					28	40						0	0	34	0
1	Fig.1	Exerob	Exeristes	roborator	Pimplinae	Ephialtini	f	70	260	60	120	50	119	40	100				165	90	84.5	70
1	Fig.5a	Flanig	Flavopimpla	nigromaculata	Pimplinae	Ephialtini	f	100	150	80	80	80	120	65	85				125	80	100	75
1	Fig.4b	Holruf	Holcopimpla	rufa	Pimplinae	Ephialtini	f	100	100	90	100								100	95	0	0
1	Fig.41	Hymhet	Hymenoepimecis	heteropus	Pimplinae	Ephialtini	f	100	160										130	0	0	0
1	Fig.19	Iseste	Iseropus	stercorator	Pimplinae	Ephialtini	f	80	120			45	50			50	75		100	0	47.5	0
1	Fig.45	Itomac	Itoplectis	maculator	Pimplinae	Pimplini	f	45	100	55	90	34	77						72.5	72.5	55.5	0
1	Fig.6	Leplon	Leptopimpla	longiventris	Pimplinae	Ephialtini	f	200	310	100	210	115	170	100	120				255	155	142.5	110
1	Fig.8	Lionuc	Liotryphon	nucicola	Pimplinae	Ephialtini	f	80	100	63	63	46	75	40	50				90	63	60.5	45
1	Fig.50	Lisexc	Lissopimpla	excelsa	Pimplinae	Pimplini	f	105	250	110	185	90	180	70	120				177.5	147.5	135	95
1	Fig.42	Milruf	Millironia	rufa	Pimplinae	Ephialtini	f	120	140			80	80						130	0	80	0
1	Fig.28	Odopul	Odontopimpla	pulcherrima	Pimplinae	Ephialtini	f	170	170			120	140						170	0	130	0
1	Fig.38	Oxycar	Oxyrrhexis	carbonator	Pimplinae	Ephialtini	f	40	200	130	130	52	76	37	55				120	130	64	46
1	Fig.24	Pacori	Pachymelos	orientalis	Pimplinae	Ephialtini	f					45	60	35	35				0	0	52.5	35
1	Fig.12	Pargna	Paraperithous	gnathaulax	Pimplinae	Ephialtini	f	80	250	110	110	65	160	47	90				165	110	112.5	68.5
1	Fig.53	Peralb	Perithous	albicinctus	Pimplinae	Delomeristini	f	120	190	85	160	85	150	90	120				155	122.5	117.5	105
1	Fig.7	Pimsp1	Pimpla	sp.	Pimplinae	Pimplini	f					37	140	37	140				0	0	88.5	88.5
1	Fig.39	Poltub	Polysphincta	tuberosa	Pimplinae	Ephialtini	f	50	90			34	70	42	53				70	0	52	47.5
1	Fig.34	Ptesca	Pterinopus	scambus	Pimplinae	Ephialtini	f					70	70						0	0	70	0
1	Fig.2a	Scadet	Scambus	detritus	Pimplinae	Ephialtini	f	55	102	56	90	40	81	40	60				78.5	73	60.5	50
1	Fig.2b	Scatec	Scambus	tecumseh	Pimplinae	Ephialtini	f	100	100			45	85	20	55				100	0	65	37.5
1	Fig.32	Schpod	Schizopyga	podagrica	Pimplinae	Ephialtini	f	50	80	60	60	44	54						65	60	49	0
1	Fig.17	Sersag	Sericopimpla	sagrae	Pimplinae	Ephialtini	f	110	130	100	100	80	90	80	80				120	100	85	80
1	Fig.43	Sinpal	Sinarachna	pallipes	Pimplinae	Ephialtini	f	50	50			35	49						50	0	42	0
1	Fig.48	Strano	Strongylopsis	anomala	Pimplinae	Pimplini	f	60	80										70	0	0	0
1	Fig.52	Theata	Theronia	atalantae	Pimplinae	Theroniini	f	60	150	60	170	69	125						105	115	97	0
1	Fig.9	Towten	Townesia	tenuiventris	Pimplinae	Ephialtini	f	90	250	80	125	74	129	70	93				170	102.5	101.5	81.5
1	Fig.20	Trovar	Tromatobia	variabilis	Pimplinae	Ephialtini	f	60	90	50	61	37	130	42	55				75	55.5	83.5	48.5
1	Fig.10	Xanfra	Xanthophenax	fraudator	Pimplinae	Ephialtini	f	85	140	90	90								112.5	90	0	0
1	Fig.51	Xanhov	Xanthopimpla	hova	Pimplinae	Pimplini	f	130	175	130	160								152.5	145	0	0
1	Fig.15	Xanocu	Xanthephialtes	oculatus	Pimplinae	Ephialtini	f	240	240										240	0	0	0
1	Fig.33	Zabpri	Zabrachypus	primus	Pimplinae	Ephialtini	f	60	65	40	50	34	55	34	42				62.5	45	44.5	38
1	Fig.21	Zagvar	Zaglyptus	varipes	Pimplinae	Ephialtini	f	40	90	50	50	30	56	30	47				65	50	43	38.5
1	Fig.44	Zatper	Zatypota	percontatoria	Pimplinae	Ephialtini	f	30	60	50	60	28	50	27	48				45	55	39	37.5
1	Fig.56	Psemac	Pseudorhyssa	maculicoxis	Pimplinae	Delomeristini	f	220	220			150	153						220	0	151.5	0
1	Fig.75	Sphser	Sphinctus	serotinus	Tryphoninae	Sphinctini	f	100	140							90	110		120	0	0	0
1	Fig.76	Phygel	Phytodietus	gelitorius	Tryphoninae	Phytodiotini	f	50	80			55	70						65	0	62.5	0
1	Fig.77	Netleo	Netelia	leo	Tryphoninae	Phytodiotini	f	120	120										120	0	0	0
1	Fig.78	Eclorn	Eclytus	ornatus	Tryphoninae	Eclytini	f	40	60	41	41								50	41	0	0
1	Fig.79	Lepdes	Leptixys	deserti	Tryphoninae	Oedemopsini	f					35	35						0	0	35	0
1	Fig.80	Herple	Hercus	pleurale	Tryphoninae	Oedemopsini	f	40	65	45	45	45	50						52.5	45	47.5	0
1	Fig.81	Nelele	Neliopisthus	elegans	Tryphoninae	Oedemopsini	f	35	65			27	45						50	0	36	0
1	Fig.82	Thyneg	Thymaris	negligere	Tryphoninae	Oedemopsini	f	40	40	40	40	28	35						40	40	31.5	0
1	Fig.83	Camnas	Campothreptus	nasutus	Tryphoninae	Oedemopsini	f	40	40	75	75	48	58						40	75	53	0
1	Fig.84	Hybsca	Hybophanes	scabriculus	Tryphoninae	Oedemopsini	f	55	85			34	50						70	0	42	0
1	Fig.85	Clalep	Cladeutes	lepidus	Tryphoninae	Oedemopsini	f					58	58						0	0	58	0
1	Fig.86	Atobuc	Atopotrophos	bucephalus	Tryphoninae	Oedemopsini	f	55	55	45	45	35	43						55	45	39	0
1	Fig.87	Gryinc	Grypocentrus	incisulus	Tryphoninae	Tryphonini	f	30	40			28	33						35	0	30.5	0
1	Fig.88	Polvar	Polyblastus	varitarsus	Tryphoninae	Tryphonini	f	40	85			40	75						62.5	0	57.5	0
1	Fig.89	Ctedil	Ctenochira	dilatata	Tryphoninae	Tryphonini	f					48	48						0	0	48	0
1	Fig.90	Errbru	Erromenus	brunnicans	Tryphoninae	Tryphonini	f	50	60			37	50						55	0	43.5	0
1	Fig.91	Monmar	Monoblastus	marginellus	Tryphoninae	Tryphonini	f			70	70	50	75						0	70	62.5	0
1	Fig.92	Thiflo	Thibetoides	flosamoris	Tryphoninae	Tryphonini	f	60	60			40	48						60	0	44	0
1	Fig.93	Ibobic	Ibornia	bicolor	Tryphoninae	Tryphonini	f	70	80			80	90						75	0	85	0
1	Fig.94	Chiluc	Chiloplatys	lucens	Tryphoninae	Tryphonini	f					47	58	40	45				0	0	52.5	42.5
1	Fig.95	Lagpal	Lagoleptus	palans	Tryphoninae	Tryphonini	f					30	40						0	0	35	0
1	Fig.97	Boenig	Boethus	nigripennis	Tryphoninae	Tryphonini	f	80	80			70	85						80	0	77.5	0
1	Fig.98	Dysarr	Dyspetes	arrogator	Tryphoninae	Tryphonini	f	60	120	60	100	55	120	75	75				90	80	87.5	75
1	Fig.99	Coselo	Cosmoconus	elongator	Tryphoninae	Tryphonini	f	70	120	80	80	65	80	80	80				95	80	72.5	80
1	Fig.101	Ortpla	Orthomiscus	platyura	Tryphoninae	Exenterini	f	50	80	50	60	50	65						65	55	57.5	0
1	Fig.102	Kririd	Kristotomus	ridibundus	Tryphoninae	Exenterini	f	60	90	80	90	50	90						75	85	70	0
1	Fig.103	Kernip	Kerrichia	nipponica	Tryphoninae	Exenterini	f	42	75	40	60	42	70						58.5	50	56	0
1	Fig.104	Cycrub	Cycasis	rubiginosa	Tryphoninae	Exenterini	f	40	85			38	65						62.5	0	51.5	0
1	Fig.105	Excann	Excavarus	annulipes	Tryphoninae	Exenterini	f	70	110	60	110								90	85	0	0
1	Fig.106	Exyspo	Exyston	sponsorius	Tryphoninae	Exenterini	f	60	110	85	85	45	75						85	85	60	0
1	Fig.107	Smitak	Smicroplectrus	takomae	Tryphoninae	Exenterini	f	45	65	45	60								55	52.5	0	0
1	Fig.108	Acrluc	Acrotomus	lucidulus	Tryphoninae	Exenterini	f	50	70			40	60						60	0	50	0
1	Fig.109	Ctepro	Cteniscus	promediatus	Tryphoninae	Exenterini	f	55	80	50	75								67.5	62.5	0	0
1	Fig.110	Scaorn	Scapnetes	ornatus	Tryphoninae	Exenterini	f	45	65	25	65								55	45	0	0
1	Fig.111	Exeami	Exenterus	amictorius	Tryphoninae	Exenterini	f	70	90	90	90	50	83						80	90	66.5	0
1	Fig.112	Ericur	Eridolius	curtisii	Tryphoninae	Exenterini	f	65	90			50	85						77.5	0	67.5	0
1	Fig.113	Idilon	Idiogramma	longicauda	Tryphoninae	Idiogrammatini	f	32	33			23	32						32.5	0	27.5	0
4	Fig.177	Acapol	Acaenitellus	polypori	Tryphoninae	Oedemopsini	f	50	60	50	50	45	45						55	50	45	0
3	Fig.56	Ctenig	Ctenopelma	nigrum	Ctenopematinae	Ctenopelmatini	f	100	125	130	130								112.5	130	0	0
3	Fig.57a	Xenful	Xenoschesis	fulvipes	Ctenopematinae	Ctenopelmatini	f	120	200										160	0	0	0
3	Fig.57b	Xenres	Xenoschesis	resplendens	Ctenopematinae	Ctenopelmatini	f	80	100										90	0	0	0
3	Fig.58	Satrud	Satous	rudis	Ctenopematinae	Ctenopelmatini	f					75	95						0	0	85	0
3	Fig.59	Notema	Notopygus	emarginatus	Ctenopematinae	Ctenopelmatini	f	90	130	100	100								110	100	0	0
3	Fig.60	Homruf	Homaspis	rufinus	Ctenopematinae	Ctenopelmatini	f	100	180	80	130								140	105	0	0
3	Fig.61	Olemod	Olethrodotis	modesta	Ctenopematinae	Chrionotini	f	90	120										105	0	0	0
3	Fig.62	Chrtow	Chrionota	townesi	Ctenopematinae	Chrionotini	f	110	130			80	90						120	0	85	0
3	Fig.64	Hodrot	Hodostates	rotundatus	Ctenopematinae	Pionini	f	45	50							36	37		47.5	0	0	0
3	Fig.65	Tresem	Trematopygus	semirufus	Ctenopematinae	Pionini	f	70	80										75	0	0	0
3	Fig.66	Glytom	Glyptorhaestus	tomostethi	Ctenopematinae	Pionini	f	55	70			55	55						62.5	0	55	0
3	Fig.67a	Rhohae	Rhorus	haemorrhoicus	Ctenopematinae	Pionini	f	50	60										55	0	0	0
3	Fig.67b	Rhomes	Rhorus	mesoxanthus	Ctenopematinae	Pionini	f	100	150										125	0	0	0
3	Fig.68	Labsco	Labrossyta	scotopterus	Ctenopematinae	Perilissini	f	50	70										60	0	0	0
3	Fig.70	Cacnig	Cacomisthus	niger	Ctenopematinae	Pionini	f					27	33						0	0	30	0
3	Fig.71	Stivit	Stipomoles	vittipies	Ctenopematinae	Pionini	f					50	54						0	0	52	0
3	Fig.72	Pettib	Petilium	tibiale	Ctenopematinae	Pionini	f					40	49						0	0	44.5	0
3	Fig.74	Syndel	Syntactus	delusor	Ctenopematinae	Pionini	f	60	70										65	0	0	0
3	Fig.75	Piofor	Pion	fortipes	Ctenopematinae	Pionini	f	80	110	70	70								95	70	0	0
3	Fig.76	Rharuf	Rhaestus	rufipes	Ctenopematinae	Pionini	f	50	50	50	50								50	50	0	0
3	Fig.77	Symbur	Sympherta	burra	Ctenopematinae	Pionini	f	58	80	80	80								69	80	0	0
3	Fig.78	Astsoc	Asthenara	socia	Ctenopematinae	Pionini	f	50	60										55	0	0	0
3	Fig.80	Synfes	Synoecetes	festivus	Ctenopematinae	Perilissini	f	60	70										65	0	0	0
3	Fig.82	Zapopu	Zaplethocornia	opulenta	Ctenopematinae	Perilissini	f	60	60										60	0	0	0
3	Fig.83	Siacer	Sialocara	cerasinum	Ctenopematinae	Perilissini	f					120	120						0	0	120	0
3	Fig.84	Tetfus	Tetrambon	fuscipes	Ctenopematinae	Perilissini	f							35	35	35	37	*genus_townes	0	0	0	35
3	Fig.85	Nancap	Nanium	capitatum	Ctenopematinae	Perilissini	f	40	40							35	54	*genus_townes	40	0	0	0
3	Fig.86a	Treosf	Trematopygodes	osflavus	Ctenopematinae	Perilissini	f	70	70							38	75	*genus_townes	70	0	0	0
3	Fig.86b	Treapr	Trematopygodes	aprilinus	Ctenopematinae	Perilissini	f	60	70	60	70					38	75	*genus_townes	65	65	0	0
3	Fig.87	Aecind	Aechmeta	indotata	Ctenopematinae	Perilissini	f	60	80	60	70					53	83	*genus_townes	70	65	0	0
3	Fig.88	Oetple	Oetophorus	pleuralis	Ctenopematinae	Perilissini	f	50	100	50	80					38	83	*genus_townes	75	65	0	0
3	Fig.89	Perfil	Perilissus	filicornus	Ctenopematinae	Perilissini	f	60	120							40	85	*genus_townes	90	0	0	0
3	Fig.90	Absvic	Absyrtus	vicinator	Ctenopematinae	Perilissini	f	70	120							65	110	*genus_townes	95	0	0	0
3	Fig.91	Loplut	Lophyroplectus	luteator	Ctenopematinae	Perilissini	f	60	120			72	95						90	0	83.5	0
3	Fig.93	Ophgla	Opheltes	glaucopterus	Ctenopematinae	Perilissini	f	190	260			180	220						225	0	200	0
3	Fig.94	Prixan	Priopoda	xanthopsana	Ctenopematinae	Perilissini	f	60	100							55	100		80	0	0	0
3	Fig.95	Latnas	Lathrolestes	nasoni	Ctenopematinae	Perilissini	f	47	47	60	60					28	98		47	60	0	0
3	Fig.97	Phymac	Physotarsus	maculipennis	Ctenopematinae	Scolobatini	f	83	97			90	92						90	0	91	0
3	Fig.98	Onapla	Onarion	plaumanni	Ctenopematinae	Scolobatini	f					60	100						0	0	80	0
3	Fig.99	Scoaur	Scolobates	auriculatus	Ctenopematinae	Scolobatini	f	30	120										75	0	0	0
3	Fig.100	Otlvep	Otlophorus	vepretorum	Ctenopematinae	Mesoleiini	f	100	150										125	0	0	0
3	Fig.101	Alcnik	Alcochera	nikkoensis	Ctenopematinae	Mesoleiini	f	90	90							60	80	*taxapad	90	0	0	0
3	Fig.102	Atibim	Atithasus	bimaculatus	Ctenopematinae	Mesoleiini	f	60	100	80	90								80	85	0	0
3	Fig.103	Azeery	Azelus	erythropalpus	Ctenopematinae	Mesoleiini	f	60	90	90	90								75	90	0	0
3	Fig.104	Leilat	Leipula	lata	Ctenopematinae	Mesoleiini	f					95	95						0	0	95	0
3	Fig.105	Aphlep	Apholium	leptobasis	Ctenopematinae	Mesoleiini	f					75	85			75	85	*taxapad	0	0	80	0
3	Fig.106	Denmor	Dentimachus	morio	Ctenopematinae	Mesoleiini	f	120	120			100	100						120	0	100	0
3	Fig.107	Lagsem	Lagarotis	semicaligata	Ctenopematinae	Mesoleiini	f	80	100	70	120								90	95	0	0
3	Fig.108	Barlae	Barytarbes	laeviusculus	Ctenopematinae	Mesoleiini	f	80	100										90	0	0	0
3	Fig.109	Alesec	Alexeter	sectator	Ctenopematinae	Mesoleiini	f	120	140										130	0	0	0
3	Fig.110	Protes	Protarchus	testatorius	Ctenopematinae	Mesoleiini	f	150	190			112	133						170	0	122.5	0
3	Fig.111	Perfac	Perispuda	facialis	Ctenopematinae	Mesoleiini	f	110	140										125	0	0	0
3	Fig.112	Lamlop	Lamachus	lophyrorum	Ctenopematinae	Mesoleiini	f	80	100										90	0	0	0
3	Fig.113	Neoruf	Neostroblia	ruficollis	Ctenopematinae	Mesoleiini	f	50	70										60	0	0	0
3	Fig.114	Scogut	Scopesis	guttiger	Ctenopematinae	Mesoleiini	f	60	100										80	0	0	0
3	Fig.115	Himdef	Himerta	defectiva	Ctenopematinae	Mesoleiini	f	80	140	100	115								110	107.5	0	0
3	Fig.116	Rhimes	Rhinotorus	mesocastaneus	Ctenopematinae	Mesoleiini	f	80	90										85	0	0	0
3	Fig.117	Arbida	Arbelus	idahoensis	Ctenopematinae	Mesoleiini	f	70	70										70	0	0	0
3	Fig.118	Camcon	Campodorus	convexus	Ctenopematinae	Mesoleiini	f	80	80										80	0	0	0
3	Fig.120	Mesaul	Mesoleius	aulicus	Ctenopematinae	Mesoleiini	f	60	90			65	72						75	0	68.5	0
3	Fig.121	Hypseg	Hyperbatus	segmentator	Ctenopematinae	Mesoleiini	f	60	80										70	0	0	0
3	Fig.122	Saobre	Saotis	brevispina	Ctenopematinae	Mesoleiini	f	50	50			40	50						50	0	45	0
3	Fig.123	Anoref	Anoncus	referendus	Ctenopematinae	Mesoleiini	f	70	85										77.5	0	0	0
3	Fig.125	Synfra	Synodites	franconiaensis	Ctenopematinae	Euryproctini	f	70	70										70	0	0	0
3	Fig.126	Panxan	Pantorhaestes	xanthostomus	Ctenopematinae	Euryproctini	f	50	80										65	0	0	0
3	Fig.127a	Mescin	Mesoleptidea	cingulata	Ctenopematinae	Euryproctini	f	75	120										97.5	0	0	0
3	Fig.128	Gunmac	Gunomeria	macrodactylus	Ctenopematinae	Euryproctini	f	70	80										75	0	0	0
3	Fig.129	Anitru	Anisotacrus	truncatus	Ctenopematinae	Euryproctini	f	60	80										70	0	0	0
3	Fig.130	Hadtyp	Hadrodactylus	typhae	Ctenopematinae	Euryproctini	f	90	128										109	0	0	0
3	Fid.131	Synlat	Syndipnus	lateralis	Ctenopematinae	Euryproctini	f	55	70										62.5	0	0	0
3	Fig.131	Hadlat	Hadrodactylus	lateralis	Ctenopematinae	Euryproctini	f												0	0	0	0
3	Fig.132	Hyplit	Hypsantyx	lituratoria	Ctenopematinae	Euryproctini	f	50	90			48	70						70	0	59	0
3	Fig.133	Pedoch	Pedinopa	ochracea	Ctenopematinae	Euryproctini	f					53	53						0	0	53	0
3	Fig.134	Hypalb	Hypamblys	albopictus	Ctenopematinae	Euryproctini	f	40	90	70	70								65	70	0	0
3	Fig.136	Hypcal	Hyperallus	caliroae	Ctenopematinae	Euryproctini	f	35	35	40	40								35	40	0	0
3	Fig.137	Occsie	Occapes	sierrae	Ctenopematinae	Euryproctini	f	50	60							50	60	*taxapad	55	0	0	0
3	Fig.138	Catpec	Cataptygma	pectorale	Ctenopematinae	Euryproctini	f					78	88			78	88	*taxapad	0	0	83	0
3	Fig.139	Eurann	Euryproctus	annulatus	Ctenopematinae	Euryproctini	f	110	120										115	0	0	0
4	Fig.101	Apobor	Apolophus	borealis	Ctenopelmatinae	Pionini	f					32	36						0	0	34	0
4	Fig.102	Iscgoe	Ischyrocnemis	goesi	Ctenopelmatinae	Pionini	f	61	80	50	80	48	63	46	62				70.5	65	55.5	54
4	Fig.103	Brepul	Bremiella	pulchella	Ctenopelmatinae	Perilissini	f	60	85	82	82	52	64	61	61				72.5	82	58	61
3	Fig.144	Sinval	Sinophorus	validus	Campopleginae		f	50	70			44	67						60	0	55.5	0
3	Fig.146	Vencan	Venturia	canescens	Campopleginae		f	30	110			32	40						70	0	36	0
3	Fig.147	Casten	Casinaria	tenuiventris	Campopleginae		f	50	80			30	40						65	0	35	0
3	Fig.149	Chacan	Charops	cantator	Campopleginae		f	100	200										150	0	0	0
3	Fig.150	Rhiruf	Rhimphoctona	rufocoxalis	Campopleginae		f	95	120	90	130	75	75	62	62				107.5	110	75	62
3	Fig.151	Nemmac	Nemeritis	macrocentrus	Campopleginae		f	35	70										52.5	0	0	0
3	Fig.152	Battri	Bathyplectes	tristis	Campopleginae		f	45	70										57.5	0	0	0
3	Fig.153	Calalb	Callidora	albovincta	Campopleginae		f	50	70										60	0	0	0
3	Fig.154a	Nepnig	Nepiesta	nigra	Campopleginae		f	50	50										50	0	0	0
3	Fig.154b	Neptar	Nepiesta	tarsalis	Campopleginae		f	40	60										50	0	0	0
3	Fig.155	Cymari	Cymodusopsis	aristoteliae	Campopleginae		f	45	45			31	65						45	0	48	0
3	Fig.156	Pormod	Porizon	moderator	Campopleginae		f	25	100										62.5	0	0	0
3	Fig.158	Spukri	Spudastica	kriechbaumeri	Campopleginae		f	50	70										60	0	0	0
3	Fig.160	Camtib	Campoletis	tibiator	Campopleginae		f	65	65										65	0	0	0
3	Fig.161	Dusoxy	Dusona	oxyacanthae	Campopleginae		f	80	170										125	0	0	0
3	Fig.162	Melbre	Meloboris	brevicauda	Campopleginae		f	50	50										50	0	0	0
3	Fig.163	Cymleu	Cymodusa	leucocera	Campopleginae		f	50	70										60	0	0	0
3	Fig.164	Dolped	Dolophron	pedellum	Campopleginae		f	50	60										55	0	0	0
3	Fig.165	Phogeo	Phobocampe	geometrae	Campopleginae		f	40	40	45	45								40	45	0	0
3	Fig.166	Traare	Tranosema	arenicola	Campopleginae		f	50	70	45	55								60	50	0	0
3	Fig.167	Enyeur	Enytus	eureka	Campopleginae		f	40	50	46	46								45	46	0	0
3	Fig.168	Diacra	Diadegma	crassicornis	Campopleginae		f	50	150										100	0	0	0
3	Fig.169	Rhaaul	Rhachioplex	aulacodis	Campopleginae		f	70	75	60	65								72.5	62.5	0	0
3	Fig.170	Anoalo	Anoixus	alophus	Campopleginae		f					34	40						0	0	37	0
3	Fig.171	Hypsyn	Hyposoter	synchlorae	Campopleginae		f			52	52								0	52	0	0
3	Fig.172	Benfus	Benjaminia	fuscipennis	Campopleginae		f	98	122	90	101	71	84	66	79				110	95.5	77.5	72.5
3	Fig.173	Cambel	Campoctonus	belfragei	Campopleginae		f			90	90	64	69	60	70				0	90	66.5	65
3	Fig.174	Gencla	Genotropis	clara	Campopleginae		f					48	68						0	0	58	0
3	Fig.176	Olebar	Olesicampe	barbata	Campopleginae		f					40	90						0	0	65	0
3	Fig.177	Lateuu	Lathrostizus	euurae	Campopleginae		f	40	40										40	0	0	0
3	Fig.178	Lemcur	Lemophagus	curtus	Campopleginae		f					35	42						0	0	38.5	0
3	Fig.179	Phienc	Philositus	enchophorus	Campopleginae		f					57	75						0	0	66	0
3	Fig.180	Eriper	Eriborus	perfidus	Campopleginae		f	50	80										65	0	0	0
3	Fig.181	Xannig	Xanthocampoplex	nigromaculatus	Campopleginae		f	65	100	70	80	43	63	50	55				82.5	75	53	52.5
3	Fig.182	Echoch	Echthronomas	ochreofrons	Campopleginae		f	80	80										80	0	0	0
3	Fig.183	Meltam	Melalophacharops	tamanukii	Campopleginae		f	70	75										72.5	0	0	0
3	Fig.184	Mictib	Microcharops	tibialis	Campopleginae		f	70	90			40	60						80	0	50	0
4	Fig.1	Xipdub	Xiphosomella	dubia	Cremastinae		f	68	95	74	83	40	47	44	48				81.5	78.5	43.5	46
4	Fig.2	Crenig	Creagrura	nigripes	Cremastinae		f					84	98	80	93	82	92		0	0	91	86.5
4	Fig.3	Polmel	Polyconus	melantelus	Cremastinae		f					110	110						0	0	110	0
4	Fig.4	Privul	Pristomerus	vulnerator	Cremastinae		f	50	80	50	80	40	60	45	60				65	65	50	52.5
4	Fig.5	Dimrob	Dimorpha	robusta	Cremastinae		f	60	90	55	55	30	60						75	55	45	0
4	Fig.6a	Ptiden	Ptilobaptus	dentifer	Cremastinae		f					40	52						0	0	46	0
4	Fig.6b	Pticin	Ptilobaptus	cinctus	Cremastinae		f					35	71						0	0	53	0
4	Fig.7	Eurric	Eurygenys	ricinorum	Cremastinae		f	102	121	104	119	100	120	100	120				111.5	111.5	110	110
4	Fig.8	Belpic	Belesica	pictipennis	Cremastinae		f	110	110	100	100								110	100	0	0
4	Fig.9	Eipsep	Eiphosoma	septentrionale	Cremastinae		f	93	137	105	132	50	65	52	63				115	118.5	57.5	57.5
4	Fig.10	Eutsp1	Eutanygaster	sp.	Cremastinae		f					45	54	45	54				0	0	49.5	49.5
4	Fig.11	Pserad	Pseuderipternus	radiolatus	Cremastinae		f	75	110	84	104	45	63	50	60				92.5	94	54	55
4	Fig.12	Creinc	Cremastus	incompletus	Cremastinae		f	50	64	52	59	33	37	35	41				57	55.5	35	38
4	Fig.13	Nelatt	Neleothymus	attenuatus	Cremastinae		f	99	133	114	118	47	61	54	61				116	116	54	57.5
4	Fig.14	Dolcoc	Dolichopselephus	cockerelli	Cremastinae		f	39	53	38	57	30	35	26	31				46	47.5	32.5	28.5
4	Fig.15	Trastr	Trathala	striata	Cremastinae		f	150	150										150	0	0	0
4	Fig.16	Neomel	Neocremastus	mellipes	Cremastinae		f	43	58	52	56	27	34	34	39				50.5	54	30.5	36.5
4	Fig.17	Mecjav	Mecotes	javana	Cremastinae		f					87	87						0	0	87	0
4	Fig.18	Tanaur	Tanychela	aurea	Cremastinae		f					38	38						0	0	38	0
4	Fig.19	Susrid	Sustenus	ridens	Cremastinae		m							59	63				0	0	0	61
4	Fig.20	Pimsp2	Pimplomorpha	sp.	Cremastinae		f					80	100	80	100				0	0	90	90
4	Fig.21	Temcoo	Temelucha	cookii	Cremastinae		f	63	65	52	58	33	34	30	31				64	55	33.5	30.5
4	Fig.22	Eucman	Eucremastus	manni	Cremastinae		f	120	130	110	110								125	110	0	0
4	Fig.33	Allsp1	Allophroides	sp	Tersilochinae		f					21	47	21	47				0	0	34	34
4	Fig.34	Proneo	Probles	neoversutus	Tersilochinae		f	37	40										38.5	0	0	0
4	Fig.35	Spilae	Spinolochus	laevifrons	Tersilochinae		f	35	70										52.5	0	0	0
4	Fig.36a	Barhar	Barycnemis	harpurus	Tersilochinae		f	40	80	50	50								60	50	0	0
4	Fig.36b	Gonfen	Gonolochus	fenestralis	Tersilochinae		f	50	60	40	40								55	40	0	0
4	Fig.37	Pecstr	Pectinolochus	striola	Tersilochinae		f	28	36										32	0	0	0
4	Fig.38	Tercog	Tersilochus	cognatus	Tersilochinae		f					21	38	21	38				0	0	29.5	29.5
4	Fig.39	Stenea	Stethantyx	nearctica	Tersilochinae		f	65	90			48	71	48	71				77.5	0	59.5	59.5
4	Fig.40	Megspi	Meggoleus	spirator	Tersilochinae		f					26	28						0	0	27	0
4	Fig.41	Allocu	Allophrys	oculata	Tersilochinae		f	22	22	30	30								22	30	0	0
4	Fig.42	Phrbre	Phradis	brevis	Tersilochinae		f	20	35										27.5	0	0	0
4	Fig.43	Hetpro	Heterocola	proboscidalis	Tersilochinae		f	25	36										30.5	0	0	0
4	Fig.44a	Diasp1	Diaparsis	sp	Tersilochinae		f					18	48	18	48				0	0	33	33
4	Fig.44b	Diasp2	Diaparsis	sp	Tersilochinae		f					18	48	18	48				0	0	33	33
4	Fig.45	Anemel	Aneuclis	melanaria	Tersilochinae		f	20	50										35	0	0	0
4	Fig.46	Satpum	Sathropterus	pumilis	Tersilochinae		f	30	30										30	0	0	0
3	Fig.142	Helele	Hellwigia	elegans	Ophioninae		f	100	140										120	0	0	0
4	Fig.47	Ophfla	Ophion	flavidus	Ophioninae	Ophion	f	160	200	150	150	100	140						180	150	120	0
4	Fig.48	Alochi	Alophophion	chilensis	Ophioninae	Ophion	f	120	180			120	150						150	0	135	0
4	Fig.49	Apolon	Apomesus	longiceps	Ophioninae	Ophion	m					140	150	148	148
4	Fig.50	Chlvit	Chlorophion	vitripennis	Ophioninae	Eretmotylus	f					138	150						0	0	144	0
4	Fig.51	Clisub	Clistorapha	subfuliginosa	Ophioninae	Eretmotylus	f	120	160	160	160	80	120						140	160	100	0
4	Fig.52	Helnig	Hellwigiella	nigripennis	Ophioninae	Hellwigiella	f	150	150			100	110						150	0	105	0
4	Fig.53	Eremar	Eremotylus	marginatus	Ophioninae	Eretmotylus	m	180	200			180	180	140	140				190	0	180	140
4	Fig.54	Boesp1	Boethoneura	sp	Ophioninae	Eretmotylus	f					73	103	73	103				0	0	88	88
4	Fig.55	Troten	Trophophion	tenuiceps	Ophioninae	Trophophion	f	120	120										120	0	0	0
4	Fig.56	Rhosp1	Rhopalophion	sp	Ophioninae	Rhopalophion	f					85	142	85	142				0	0	113.5	113.5
4	Fig.57	Apamir	Apatophion	mirsa	Ophioninae	Ophion	f	120	120										120	0	0	0
4	Fig.58	Metsp1	Mecetron	sp	Ophioninae	Ophion	f					75	115	75	115				0	0	95	95
4	Fig.59	Agaful	Agathophiona	fulvicornis	Ophioninae	Agathophiona	f	185	185										185	0	0	0
4	Fig.60a	Genabn	Genophion	abnormus	Ophioninae	Eretmotylus	f	130	180			120	150						155	0	135	0
4	Fig.60b	Gensp1	Genophion	sp	Ophioninae	Eretmotylus	f					76	125	76	125				0	0	100.5	100.5
4	Fig.61	Priadu	Primophion	adustus	Ophioninae	Euryophion	f					230	250						0	0	240	0
4	Fig.62	Ricneb	Rictophion	neublifer	Ophioninae	Euryophion	f	170	170			160	230	165	165				170	0	195	165
4	Fig.63	Eurnig	Euryophion	nigripennis	Ophioninae	Euryophion	f	280	280			200	250						280	0	225	0
4	Fig.64	Dicpur	Dictyonotus	purpurascens	Ophioninae	Dictyonotus	f	250	310	250	300	170	210	185	230				280	275	190	207.5
4	Fig.65	Ophsp1	Ophionopsis	sp	Ophioninae	Dictyonotus	f					290	290	290	290				0	0	290	290
4	Fig.66	Rhyfla	Rhynchophion	flammipennis	Ophioninae	Rhynchophion	f	230	320			250	250	183	248				275	0	250	215.5
4	Fig.67	Thycya	Thyreodon	cyaneus	Ophioninae	Thyreodon	f	270	340	280	280	160	200						305	280	180	0
4	Fig.68	Orimel	Orientospilus	melasma	Ophioninae	Orientospilus	f					120	140	65	83				0	0	130	74
4	Fig.69	Ophsp2	Ophiogastrella	sp	Ophioninae	Ophiogastrella	f					70	157	70	157				0	0	113.5	113.5
4	Fig.70	Simexc	Simophion	excarinatus	Ophioninae	Simophion	f					125	135	125	135				0	0	130	130
4	Fig.71	Lepgra	Lepiscelus	gracile	Ophioninae	Lepiscelus	f					135	135						0	0	135	0
4	Fig.72	Prelat	Prethophion	latus	Ophioninae	Pretophion	f					197	197						0	0	197	0
4	Fig.73	Stabom	Stauropoctonus	bombycivorus	Ophioninae	Stauropoctonus	f	200	320			170	210	140	220				260	0	190	180
4	Fig.74	Aulsp1	Aulophion	sp	Ophioninae	Stauropoctonus	f					140	160	140	160				0	0	150	150
4	Fig.75	Dicgig	Dicamptus	giganteus	Ophioninae	Dicamptus	f	350	350			200	230						350	0	215	0
4	Fig.76	Enimer	Enicospilus	merdarius	Ophioninae	Enicospilus	f	110	240			140	160						175	0	150	0
4	Fig.77	Bannig	Banchogastra	nigra	Ophioninae	Enicospilus	f	120	120			115	115	115	115				120	0	115	115
4	Fig.78	Pycmol	Pycnophion	molokaiensis	Ophioninae	Enicospilus	f	120	130			98	118	98	118				125	0	108	108
4	Fig.79	Barmoc	Barytatocephalus	mocsaryi	Ophioninae	Barytatocephalus	m	120	120	110	130								120	120	0	0
4	Fig.80	Leplon	Leptophion	longiventris	Ophioninae	Leptophion	f	200	210			132	150						205	0	141	0
4	Fig.88	Psehag	Pseudometopius	hagenii	Metopiinae		f	140	140			90	100						140	0	95	0
4	Fig.89	Acesin	Acerataspis	sinensis	Metopiinae		f	80	120			70	85						100	0	77.5	0
4	Fig.90	Chofun	Chorinaeus	funebris	Metopiinae		f	38	70	45	60	29	60	38	48				54	52.5	44.5	43
4	Fig.91	Tritex	Trieces	texanus	Metopiinae		f	60	70			40	52						65	0	46	0
4	Fig.92	Hemsp1	Hemimetopius	sp.	Metopiinae	* infos from Taxapad: H. angulitarsis	f	80	95										87.5	0	0	0
4	Fig.93a	Metden	Metopius	dentatus	Metopiinae		f	110	240	206	206	139	139	145	145				175	206	139	145
4	Fig.93b	Metmim	Metopius	mimicus	Metopiinae		f					70	110						0	0	90	0
4	Fig.93d	Metult	Metopius	ultimatus	Metopiinae		f			150	150	85	110						0	150	97.5	0
4	Fig.93e	Metril	Metopius	rileyi	Metopiinae		f	80	100			65	75						90	0	70	0
4	Fig.93f	Meterr	Metopius	errantius	Metopiinae		f	100	100			63	85						100	0	74	0
4	Fig.93g	Metpin	Metopius	pinatorius	Metopiinae		f	120	170			106	136	87	100				145	0	121	93.5
4	Fig.93h	Metdis	Metopius	dissectorius	Metopiinae		f	140	200	120	170	100	150	91	126				170	145	125	108.5
4	Fig.94	Tripod	Triclistus	podagricus	Metopiinae		f	30	60			28	58						45	0	43	0
4	Fig.95	Colcin	Colpotrochia	cincta	Metopiinae		f	75	130			55	90						102.5	0	72.5	0
4	Fig.96	Cubsp1	Cubus	sp.	Metopiinae	* infos from Taxapad: C. validus	f					72	86						0	0	79	0
4	Fig.97a	Perhoe	Periope	hoerhammeri	Metopiinae		m	70	100	60	85	51	75	61	61				85	72.5	63	61
4	Fig.97b	Peraus	Periope	auscultator	Metopiinae		f	60	80	65	65	52	52	50	50				70	65	52	50
4	Fig.98	Spusca	Spudaeus	scaber	Metopiinae		f	95	140	80	115	80	95						117.5	97.5	87.5	0
4	Fig.99	Botbic	Bothromus	bicolor	Metopiinae		f					60	60						0	0	60	0
4	Fig.100	Dresp1	Drepanoctonus	sp.	Metopiinae	* infos from Taxapad: D. bicolor	f	90	100	100	100	66	73	70	70				95	100	69.5	70
4	Fig.104	Lapfem	Lapton	femoralis	Metopiinae		f	100	140	100	110	74	80						120	105	77	0
4	Fig.105	Leucae	Leurus	caeruliventris	Metopiinae		f					37	75						0	0	56	0
4	Fig.106	Setter	Seticornuta	terminalis	Metopiinae		f			60	60	37	55						0	60	46	0
4	Fig.107	Cardre	Carria	dreisbachi	Metopiinae		f					35	50						0	0	42.5	0
4	Fig.108	Macmon	Macromalon	montanum	Metopiinae		f					43	45						0	0	44	0
4	Fig.109	Hypfem	Hypsicera	femoralis	Metopiinae		f	50	75	50	70	38	51	45	47				62.5	60	44.5	46
4	Fig.111	Syncle	Synosis	clepsydra	Metopiinae		f					33	55						0	0	44	0
4	Fig.112	Exogra	Exochus	gravipes	Metopiinae		f	57	80	70	80	42	63	45	56				68.5	75	52.5	50.5
4	Fig.176	Hypcra	Hyperacmus	crassicornis	Orthocentrinae		f	52	100	60	75	43	60	52	63				76	67.5	51.5	57.5
4	Fig.178	Entrob	Entypoma	robustum	Orthocentrinae		f	40	61	46	54	38	55	37	47				50.5	50	46.5	42
4	Fig.182	Anipal	Aniseres	pallipes	Orthocentrinae		f	36	50	35	50	37	44	36	41				43	42.5	40.5	38.5
4	Fig.183	Panina	Pantisarthrus	inaequalis	Orthocentrinae		f	25	36	26	34	30	37	27	36				30.5	30	33.5	31.5
4	Fig.185	Diaexi	Dialipsis	exilis	Orthocentrinae		f	30	50			25	37	23	36				40	0	31	29.5
4	Fig.187	Sphfla	Sphingozona	flavipes	Orthocentrinae		m							29	34				0	0	0	31.5
4	Fig.188	Apeobl	Aperileptus	obliquus	Orthocentrinae		f	40	50			36	36						45	0	36	0
4	Fig.190	Symsit	Symplecis	sitkensis	Orthocentrinae		m			35	35								0	35	0	0
4	Fig.191	Catfem	Catastenus	femoralis	Orthocentrinae		f	33	46	32	41	30	40	27	37				39.5	36.5	35	32
4	Fig.192a	Eusoli	Eusterinx	oligomera	Orthocentrinae		f	26	40	30	36	17	30	17	30				33	33	23.5	23.5
4	Fig.192b	Eusten	Eusterinx	tenuicinctus	Orthocentrinae		f							17	17				0	0	0	17
4	Fig.192c	Eusarm	Eusterinx	armata	Orthocentrinae		f	50	84	45	70	40	65	34	53				67	57.5	52.5	43.5
4	Fig.193a	Helsp1	Helictes	sp.	Orthocentrinae	* infos from taxapad: H. erythrostoma	m	40	50	41	43	34	36	29	40				45	42	35	34.5
4	Fig.193b	Helsp2	Helictes	sp.	Orthocentrinae	* infos from taxapad: H. erythrostoma	f	40	50	41	43	34	36	29	40				45	42	35	34.5
4	Fig.194a	Megcru	Megastylus	cruentator	Orthocentrinae		f	50	80	40	54	32	70	30	40				65	47	51	35
4	Fig.197	Ortful	Orthocentrus	fulvipes	Orthocentrinae		f	30	50	35	45			37	37				40	40	0	37
4	Fig.198	Picsp1	Picrostigeus	sp.	Orthocentrinae	* infos from taxapad: P. setiger	f	20	30										25	0	0	0
4	Fig.199	Stemel	Stenomacrus	mellipes	Orthocentrinae		f	37	37										37	0	0	0
4	Fig.200	Chicar	Chilocyrtus	carinatus	Orthocentrinae		f					26	37	26	37				0	0	31.5	31.5
4	Fig.201	Leisuf	Leipaulus	suffuscus	Orthocentrinae		f			20	20								0	20	0	0
4	Fig.202	Pleimp	Plectiscus	impurator	Orthocentrinae		f	25	30										27.5	0	0	0
4	Fig.203	Neupap	Neurateles	papyraceus	Orthocentrinae		f	40	40			24	24						40	0	24	0
fossil	Henricksen 1922	Episti	Epitheronia	stigmatica	Pimplinae		f	91	132			80	95						111.5	0	87.5	0
	*Klopstein (in press)	Crucol	Crusopimpla	collina	Pimplinae		f	91	91			70	70						91	0	70	0
	*Klopstein (in press)	Cruelo	Crusopimpla	elongata	Pimplinae		m			105	105			71	71				0	105	0	71
	*Klopstein (in press)	Crumin	Crusopimpla	minuta	Pimplinae		f	53	53			38	38						53	0	38	0
	*Klopstein (in press)	Cruret	Crusopimpla	rettigi	Pimplinae		f	86	105			61	82.5						95.5	0	71.75	0
	*Klopstein (in press)	Cruvio	Crusopimpla	violina	Pimplinae		f	86	114			70	88						100	0	79	0
	*Klopstein (in press)	Thefur	Theronia?	furensis	Pimplinae		f	111	111			95	95						111	0	95	0
	*Klopstein (in press)	Thenig	Theronia	nigriscutum	Pimplinae		f	108	108			87	87						108	0	87	0
	*Klopstein (in press)	Xancib	Xanthopimpla	ciboisae	Pimplinae		f	113	113			92	92						113	0	92	0
new fossils	holotype	FUR #11112	Ebriosa	flava	Ctenopematinae?		NA			62	62			48	48				0	62	0	48
	holotype	FUR #13809	Triclistus	bibori	Metopiinae		m?			85	85			61	61				0	85	0	61
	paratype	FUR #11215	Triclistus	bibori	Metopiinae		m?			88.2	88.2			62.2	63.4							62.8
	paratype	FUR #13077	Triclistus	bibori	Metopiinae		m?			75.6	75.6			62.2	63							62.6
	holotype	FUR #11264	Entypoma?	duergari	Orthocentrinae		f	46	46			29	29						46	0	29	0
	holotype	FUR #10651	Lathrolestes?	zlatorog	Ctenopematinae?		NA			69	69			74	74				0	69	0	74
	holotype	FUR #11550	Crusopimpla	weltii	Pimplinae		f	106	106			80	82					*wing range is due to left and right fore wing of the same specimen	106	0	81	0
