# Supplementary material for: Classifying fossil Darwin wasps (Hymenoptera: Ichneumonidae) with geometric morphometrics of fore wings
Source: PLoS One. 2022 Nov 17;17(11):e0275570. doi: 10.1371/journal.pone.0275570 (PMC9671425; doi:10.1371/journal.pone.0275570)
Supplement: S2 Table — Shows the sampling for each data quality assessment and the corresponding results of the Procrustes ANOVA. (XLSX) [file pone.0275570.s004.xlsx]

## Sheet: S2_Table_Quality_assessments
	Data quality assessments
	Data quality assessment 1											Data quality assessment 2											Data quality assessment 3
	LM placing by 2 persons											LM placing on illustrations and photos											LM placing in fossil specimens - left/wight fore wings and part/counter part
	Analysis of Variance, using Residual Randomization											Analysis of Variance, using Residual Randomization											Analysis of Variance, using Residual Randomization
	Permutation procedure: Randomization of null model residuals											Permutation procedure: Randomization of null model residuals											Permutation procedure: Randomization of null model residuals
	Number of permutations: 1000											Number of permutations: 1000											Number of permutations: 1000
	Estimation method: Ordinary Least Squares											Estimation method: Ordinary Least Squares											Estimation method: Ordinary Least Squares
	Sums of Squares and Cross-products: Type I											Sums of Squares and Cross-products: Type I											Sums of Squares and Cross-products: Type I
	Effect sizes (Z) based on F distributions											Effect sizes (Z) based on F distributions											Effect sizes (Z) based on F distributions
		Df	SS	MS	Rsq	F	Z	Pr(>F)					Df	SS	MS	Rsq	F	Z	Pr(>F)					Df	SS	MS	Rsq	F	Z	Pr(>F)
	Species	26	0.211639	0.0081399	0.98223		0	1				Species	13	0.213903	0	0.8824	0	0	0.5005				Species	4	0.118269	0.0295672	0.94747	38.6656	4.4445	0.001
	Person	1	0.001754	0.0017636	0.00818			0.801				Medium	2	0.00627	0	0.02587	0	0	0.5005				Part (main/counter)	1	0.000608	0.0006075	0.00487	0.7945	-0.2162	0.576
	Species:Person	26	0.002066	7.95e-05	0.00959			0.827				Species:Medium	26	0.022237	0	0.09173	0	0	0.5005				Side (left/right)	1	0.001033	0.0010327	0.00827	1.3504	0.6387	0.256
	Residuals	0	0		0							Residuals	0	0	Inf								Part:Side	1	0.000329	0.0003286	0.00263	0.4297	-1.0244	0.854
	Total	53	0.215468									Total	41	0.24241									Residuals	6	0.004588	0.0007647	0.03676
																							Total	13	0.124826
	Sampling of Campopleginae species (N=27)											Sampling of Campopleginae species illustration and photo											Sampling of fossil specimens fore wings
		ID	Genus	Species								ID	Genus	Species										part - left	part - right	counterpart - left	counterpart - right
																							Crusopimpla weltii sp. nov. (holotype, FUR #11550)	x	x	x	x
	1 Battri		Bathyplectes	tristis								Calalb	Callidora	albovincta									Ebriosa flava sp. et gen. nov. (holotype, FUR #11112)	x	x
	2 Ca_hya		Campoplex	hyalinus								Cymleu	Cymodusa	leucocera									Entypoma duergari sp. nov. (holotype, FUR #11264)	x	x
	3 Calalb		Callidora	albovincta								Lemcur	Lemophagus	curtus									Lathrolestes zlatorog sp. nov. (holotype, FUR #10651)	x	x		x
	4 Camtib		Campoletis	tibiator								Diacra	Diagegma	crassicornis									Triclistus bibori sp. nov (holotype, FUR #13809)	x		x	x
	5 Casten		Casinaria	tenuiventris								Chacan	Charops	cantator
	6 Chacan		Charops	cantator								Traare	Tranosema	arenicola (rostrale)
	7 Cymleu		Cymodusa	leucocera								Dolped	Dolophron	pedello
	8 Diacra		Diagegma	crassicornis								Nepnig	Nepiesta	nigra (mandibularis)
	9 Dolped		Dolophron	pedello								Spukri	Spudastica (Scirtetes)	kriechbaumeri (robustus)
	10 Dusoxy		Dusona	oxycanthae (mercator)								Vencan	Venturia	canescens
	11 Echoch		Echthronomas	ochreofrons								Rhiruf	Rhimphoctona	rufocoxalis
	12 Eriper		Eriborus	perfidus								Nemmac	Nemeritis	macrocentrus
	13 Hypsyn		Hyposoter	synchlorae								Dusoxy	Dusona	oxycanthae (mercator)
	14 Lateuu		Lathrostizus	euurae								Pormod	Porizon	moderator
	15 Lemcur		Lemophagus	curtus
	16 Melbre		Meloboris	brevicauda
	17 Nemmac		Nemeritis	macrocentrus
	18 Nepnig		Nepiesta	nigra (mandibularis)
	19 Olebar		Olesicampe	barbata
	20 Phogeo		Phobocampe	geometrae
	21 Pormod		Porizon	moderator
	22 Rhiruf		Rhimphoctona	rufocoxalis
	23 Sinval		Sinophorus	validus
	24 Spukri		Spudastica (Scirtetes)	kriechbaumeri (robustus)
	25 Synsp1		Synetaeris	sp.
	26 Traare		Tranosema	arenicola (rostrale)
	27 Vencan		Venturia	canescens
