# Supplementary material for: Classifying fossil Darwin wasps (Hymenoptera: Ichneumonidae) with geometric morphometrics of fore wings
Source: PLoS One. 2022 Nov 17;17(11):e0275570. doi: 10.1371/journal.pone.0275570 (PMC9671425; doi:10.1371/journal.pone.0275570)
Supplement: S3 Table — The Procrustes variance within each subfamily is shown. Additionally, the mean distances between species pairs among subfamilies is listed in an ordered manner. (XLSX) [file pone.0275570.s005.xlsx]

## Sheet: S3_Table_Procrustes_distances
	Procrustes distances
	1. Procrustes variances for defined groups			Morphological disparity, using group means.
	Campopleginae	Cremastinae	Ctenopelmatinae	Metopiinae	Ophioninae	Orthocentrinae1	Pimplinae	Tersilochinae	Tryphoninae
	0.00482179	0.0107342	0.0062764	0.0108947	0.00726184	0.00603164	0.00594	0.00445004	0.00578215
	2. Means of Full Procrustes distances between species pairs (ordered)
		Mean of Pairwise distances	N (pairwise comparisons)	Standard deviation (sd)	Standard error (se)	lower_lim (mean - se*1.96)
	trypho_ctenop	0.111198	3078	0.0305716	0.000551042	0.110118
	trypho_campop	0.111707	1406	0.0260647	0.000695122	0.110345
	ctenop_campop	0.112746	2997	0.0270809	0.000494675	0.111777
	campop_orthoc	0.123193	814	0.0240841	0.000844147	0.121538
	campop_cremas	0.127404	851	0.0369489	0.00126659	0.124922
	trypho_orthoc	0.127661	836	0.0308756	0.00106786	0.125568
	trypho_pimpli	0.127958	2318	0.041085	0.000853349	0.126286
	ctenop_orthoc	0.130619	1782	0.0271007	0.000641988	0.129361
	pimpli_ctenop	0.130756	4941	0.0358198	0.000509584	0.129757
	pimpli_campop	0.135292	2257	0.0349927	0.000736566	0.133848
	pimpli_orthoc	0.139787	1342	0.040787	0.00111339	0.137605
	pimpli_metopi	0.140146	1708	0.0374111	0.000905226	0.138372
	metopi_campop	0.140915	1036	0.0396998	0.00123341	0.138497
	ctenop_metopi	0.141607	2268	0.0370371	0.000777705	0.140083
	trypho_cremas	0.142015	874	0.0402126	0.00136021	0.139349
	ctenop_cremas	0.142333	1863	0.0420845	0.000975025	0.140422
	trypho_metopi	0.143702	1064	0.0396046	0.00121416	0.141323
	orthoc_cremas	0.155631	506	0.0355945	0.00158237	0.15253
	metopi_orthoc	0.158405	616	0.0393582	0.00158579	0.155296
	tersil_campop	0.158618	592	0.0308633	0.00126847	0.156132
	tersil_cremas	0.161873	368	0.0373783	0.00194848	0.158054
	ctenop_ophion	0.166308	2916	0.0416704	0.000771674	0.164795
	metopi_cremas	0.167994	644	0.0517478	0.00203915	0.163997
	ophion_campop	0.169803	1332	0.0363173	0.000995087	0.167852
	pimpli_cremas	0.170175	1403	0.0494092	0.0013191	0.167589
	pimpli_ophion	0.17045	2196	0.0321087	0.000685184	0.169107
	trypho_tersil	0.172762	608	0.0337574	0.00136904	0.170078
	ctenop_tersil	0.176714	1296	0.0365102	0.00101417	0.174727
	metopi_ophion	0.183528	1008	0.0377195	0.00118805	0.181199
	trypho_ophion	0.183918	1368	0.0399061	0.00107894	0.181803
	tersil_orthoc	0.186261	352	0.0320775	0.00170974	0.18291
	ophion_orthoc	0.189553	792	0.029636	0.00105307	0.187489
	ophion_cremas	0.192726	828	0.0514287	0.00178727	0.189223
	metopi_tersil	0.193099	448	0.0542945	0.00256517	0.188071
	pimpli_tersil	0.212603	976	0.0414975	0.0013283	0.209999
	ophion_tersil	0.234691	576	0.0388412	0.00161838	0.231519
	p-value <0.05 in bold
