# Supplementary material for: Classifying fossil Darwin wasps (Hymenoptera: Ichneumonidae) with geometric morphometrics of fore wings
Source: PLoS One. 2022 Nov 17;17(11):e0275570. doi: 10.1371/journal.pone.0275570 (PMC9671425; doi:10.1371/journal.pone.0275570)
Supplement: S4 Table — Results of the Procrustes ANOVA are shown, including subfamily affiliation and centroid size as variables to explain fore wing venation shape. The unpooled and pooled regression analyses are shown, as well as the corresponding classification results using their residuals, as well as the raw dataset (Procrustes coordinates). (XLSX) [file pone.0275570.s006.xlsx]

## Sheet: S4_Table_Regression_analyses
	Procrustes ANOVA
	with function procD.lm			unpooled 9 subfamilies
		DF	SS	MS	R2	F	Z	Pr(<F)
	Csize	1	0.8234	0.82339	0.21936	151.283	6.9589	0.001
	Subfamily	8	0.9684	0.12106	0.258	22.2419	19.1985	0.001
	Csize:Subfamily	8	0.2474	0.03092	0.0659	5.6811	7.5463	0.001
	Residuals	315	1.7145	0.00544	0.45674
	Total	332	3.7537
										Classification result based on raw data (Proc coordinates of fixed LM 1-21):
										cross-validated classification result in %
											Campopleginae	Cremastinae	Ctenopelmatinae	Metopiinae	Ophioninae	Orthocentrinae	Pimplinae	Tersilochinae	Tryphoninae
										Campopleginae	91.8919	2.7027	0	0	0	0	0	0	2.7027
										Cremastinae	0	86.9565	8.6957	0	0	4.3478	0	0	0
										Ctenopelmatinae	3.7037	0	82.716	0	0	2.4691	0	0	11.1111
										Metopiinae	0	0	3.5714	85.7143	0	0	0	0	10.7143
										Ophioninae	0	0	0	0	100	0	0	0	0
										Orthocentrinae	0	0	0	4.5455	0	77.2727	13.6364	0	4.5455
										Pimplinae	0	0	0	1.9231	0	3.8462	90.3846	0	3.8462
										Tersilochinae	0	6.25	0	0	0	0	0	93.75	0
										Tryphoninae	0	2.6316	21.0526	2.6316	0	0	5.2632	0	68.4211
										overall classification accuracy: 85.88589 %				Kappa statistic: 0.83614
	Regression Analysis: Regression unpooled 9 subfamilies						MorphoJ			Classification result based on unpooled residual data (fixed LM 1-21):
	Total sample size: 333									cross-validated classification result in %
	Sums of squares										Campopleginae	Cremastinae	Ctenopelmatinae	Metopiinae	Ophioninae	Orthocentrinae	Pimplinae	Tersilochinae	Tryphoninae
	Total SS:	3.68861								Campopleginae	91.8919	2.7027	2.7027	0	0	0	0	0	2.7027
	Predicted SS:	0.806926								Cremastinae	0	82.6087	8.6957	4.3478	0	4.3478	0	0	0
	Residual SS:	2.88168								Ctenopelmatinae	3.7037	0	83.9506	0	2.4691	1.2346	0	0	8.642
										Metopiinae	0	0	7.1429	85.7143	0	0	0	0	7.1429
	% predicted:	0.218762								Ophioninae	0	8.3333	0	0	91.6667	0	0	0	0
										Orthocentrinae	0	0	0	4.5455	0	72.7273	18.1818	0	4.5455
	Permutation test against the null hypothesis of independence									Pimplinae	0	0	0	1.9231	0	1.9231	94.2308	0	1.9231
	Number of randomization rounds: 10000									Tersilochinae	0	6.25	0	0	0	0	0	93.75	0
	P-value: <.0001									Tryphoninae	trypho 0.0000 2.6316 21.0526 2.6316 0.0000 0.0000 7.8947 0.0000 65.7895	2.6316	21.0526	2.6316	0	0	7.8947	0	65.7895
										overall classification accuracy: 84.98498 %				Kappa statistic: 0.82541
	Regression Analysis: Regression pooled 9 subfamilies						MorphoJ			Classification result based on pooled residual data (fixed LM 1-21):
	pooled within-group regression for the following groups:					ctenop	(n = 81)			cross-validated classification result in %
	Sums of squares (the sums of squares below are within-group SSs)					trypho	(n = 38)				Campopleginae	Cremastinae	Ctenopelmatinae	Metopiinae	Ophioninae	Orthocentrinae	Pimplinae	Tersilochinae	Tryphoninae
	Total SS:	2.1973								Campopleginae	91.8919	2.7027	2.7027	0	0	0	0	0	2.7027
						metopi	(n = 28)			Cremastinae	0	82.6087	8.6957	4.3478	0	4.3478	0	0	0
	Predicted SS:	0.266185				pimpli	(n = 52)			Ctenopelmatinae	2.4691	0	85.1852	0	0	2.4691	0	0	9.8765
	Residual SS:	1.93112				orthoc	(n = 22)			Metopiinae	0	0	7.1429	85.7143	0	0	0	0	7.1429
						campop	(n = 37)			Ophioninae	0	0	0	0	100	0	0	0	0
	% predicted:	0.121142				ophion	(n = 36)			Orthocentrinae	0	0	0	4.5455	0	77.2727	13.6364	0	4.5455
						cremas	(n = 23)			Pimplinae	0	0	0	1.9231	0	3.8462	90.3846	0	3.8462
	Permutation test against the null hypothesis of independence					tersil	(n = 16)			Tersilochinae	0	6.25	0	0	0	0	0	93.75	0
	Number of randomization rounds: 10000									Tryphoninae	0	2.6316	21.0526	2.6316	0	0	5.2632	0	68.4211
	P-value: <.0001									overall classification accuracy: 86.18619 %				Kappa statistic: 0.8394
