# Supplementary material for: Classifying fossil Darwin wasps (Hymenoptera: Ichneumonidae) with geometric morphometrics of fore wings
Source: PLoS One. 2022 Nov 17;17(11):e0275570. doi: 10.1371/journal.pone.0275570 (PMC9671425; doi:10.1371/journal.pone.0275570)
Supplement: S5 Table — Classification results of each new fossil specimen and results of the between-group PCA for the narrower groups of the candidate subfamilies. (XLSX) [file pone.0275570.s007.xlsx]

## Sheet: S5_Table_Fossil_assignment
	Fossil classifications
	Cruspopimpla weltii sp. nov. (FUR #11550)
															Campopleginae	Ctenopelmatinae	Metopiinae
	CVA, Cross-validated classification result in %					Between-group PCA		Euclidean distances between groups' averages			Pimplinae only
	Removed Landmarks: 1 & 18					Tribe level (Crusopimpla is genus level)
		Ctenopelmatinae	Pimplinae	Tryphoninae			Crusopimpla	Delomeristini	Ephialtini	Cruspopimpla weltii sp. nov. (FUR #11550)	Pimplini
	Ctenopelmatinae	88.889	0	11.111		Delomeristini	0.11748			p-value <0.05
	Pimplinae	1.639	90.1639	8.1967		Ephialtini	0.0849912	0.0654276
	Tryphoninae	31.5789	5.2632	63.1579		Cruspopimpla weltii sp. nov. (FUR #11550)	0.0951146	0.117939	0.108697
	Overall classification accuracy: 83.88889%					Pimplini	0.126464	0.0586623	0.0650678	0.127821
	Kappa statistic: 0.74653					Theroniini	0.124757	0.0694749	0.0671914	0.127284	0.0359053
	Classification	Subfamily level	function classify()
	Cruspopimpla weltii sp. nov. (FUR #11550)	Ctenopelmatinae	Pimplinae	Tryphoninae
	posterior probability	3.58943e-07	0.999837	0.00016297
	Ebriosa flava sp. nov. (FUR #11112)
	CVA, Cross-validated classification result in %				Between-group PCA		Euclidean distances between groups' averages									Ctenopelmatinae and Tryphoninae
	Removed Landmarks: 1, 2 & 18				Tribe level
		Ctenopelmatinae	Tryphoninae			Chrionotini	Ctenopelmatiini	Eclytini	Euryproctini	Exenteriini	Ebriosa flava sp. nov. (FUR #11112)	Idiogrammatini	Mesoleiini	Oedemopsini	Perilissini	Phytodietini	Pionini	Scolobatini	Spinctini
	Ctenopelmatinae	86.42	13.58		Ctenopelmatiini	0.087144												p-value <0.05
	Tryphoninae	31.579	68.421		Eclytini	0.122893	0.115517
	Overall classification accuracy: 80.67227%				Euryproctini	0.0882529	0.0626878	0.0780402
	Kappa statistic: 0.55227				Exenteriini	0.119445	0.0902961	0.0631132	0.061939
					Ebriosa flava sp. nov. (FUR #11112)	0.206871	0.178165	0.179493	0.170025	0.163603
	Classification	Subfamily level	function classify()		Idiogrammatini	0.212425	0.163485	0.143655	0.140809	0.119182	0.153281
	Ebriosa flava sp. nov. (FUR #11112)	Ctenopelmatinae	Tryphoninae		Mesoleiini	0.0658324	0.0424077	0.101509	0.0449431	0.0889736	0.186378	0.169955
	posterior probability	1	2.72836e-09		Oedemopsini	0.130127	0.102257	0.0756553	0.0860981	0.0559037	0.154209	0.115021	0.100019
					Perilissini	0.100927	0.0666557	0.0881311	0.0626264	0.0559261	0.147411	0.130277	0.073125	0.0617119
					Phytodietini	0.12826	0.101409	0.131923	0.118403	0.113587	0.212134	0.198132	0.105571	0.120612	0.122161
					Pionini	0.130488	0.112143	0.10847	0.0886224	0.0841563	0.157309	0.125411	0.1096	0.0858591	0.0613509	0.171208
					Scolobatini	0.0917953	0.0802272	0.0894282	0.070921	0.0895275	0.187868	0.163663	0.0722333	0.0947312	0.0755813	0.132843	0.100775
					Spinctini	0.118593	0.0760418	0.162973	0.122525	0.136912	0.197006	0.202691	0.0987526	0.135172	0.104054	0.122694	0.141943	0.125501
					Tryphonini	0.130128	0.110744	0.0858047	0.0775872	0.0539895	0.164177	0.110505	0.105645	0.0666709	0.0642009	0.15135	0.0535841	0.0935704	0.149821
	Entypoma? duergari sp. nov. (FUR #11264)
	CVA, Cross-validated classification result in %					Between-group PCA		Euclidean distances between groups' averages
	Removed Landmarks: 1					Tribe level (Crusopimpla is genus level)			Orthocentinae only
		Orthocentrinae	Pimplinae	Tryphoninae			Entypoma? duergari sp. nov. (FUR #11264)	Helictes-group
	Orthocentrinae	72.7273	22.7273	4.5455		Helictes-group	0.091365		p-value <0.05
	Pimplinae	1.6393	90.1639	11.4754		Orthocentrus-group	0.140122	0.114965
	Tryphoninae	7.8947	10.5263	81.5789
	Overall classification accuracy: 84.29752 %
	Kappa statistic: 0.74142
	Classification	Subfamily level	function classify()
	Entypoma? duergari sp. nov. (FUR #11264)	Orthocentrinae	Pimplinae	Tryphoninae
	posterior probability	0.873122	0.126863	1.52617e-05
	Lathrolestes? zlatorog sp. nov. (FUR #10651)
	CVA, Cross-validated classification result in %				Between-group PCA		Euclidean distances between groups' averages										Ctenopelmatinae and Tryphoninae
	Removed Landmarks: 1 + 19				Tribe level
		Ctenopelmatinae	Tryphoninae			Chrionotini	Ctenopelmatiini	Eclytini	Euryproctini	Exenterini	Lathrolestes? zlatorog sp. nov. (FUR #10651)	Idiogrammatini	Mesoleiini	Oedemopsini	Perilissini	Phytodietini	Pionini	Scolobatini	Spinctini
	Ctenopelmatinae	80.247	19.753		Ctenopelmatiini	0.0824381												p-value <0.05
	Tryphoninae	34.211	65.789		Eclytini	0.12671	0.103924
	Overall classification accuracy: 75.63025 %				Euryproctini	0.090398	0.062546	0.0758497
	Kappa statistic: 0.45091				Exenteriini	0.118255	0.0757378	0.0671232	0.0553266
					Lathrolestes? zlatorog sp. nov. (FUR #10651)	0.161655	0.118341	0.118973	0.116369	0.0835204
	Classification	Subfamily level	function classify()		Idiogrammatini	0.189154	0.139078	0.120495	0.116487	0.0883884	0.102116
	Lathrolestes? zlatorog sp. nov. (FUR #10651)	Ctenopelmatinae	Tryphoninae		Mesoleiini	0.0676344	0.038586	0.0932875	0.0414342	0.0747254	0.128427	0.141783
	posterior probability	0.321361	0.678639		Oedemopsini	0.12186	0.0832884	0.0743088	0.0691255	0.0427084	0.0851816	0.0900387	0.0818844
					Perilissini	0.106243	0.0591741	0.0837736	0.0635648	0.0469915	0.0719504	0.106492	0.0667969	0.0542379
					Phytodietini	0.125745	0.077365	0.111355	0.104723	0.0927307	0.138815	0.151443	0.0894816	0.0917603	0.0919847
					Pionini	0.120018	0.0929327	0.0995848	0.0619168	0.0655452	0.0880004	0.101373	0.0842177	0.0773376	0.05939	0.134989
					Scolobatini	0.12271	0.100867	0.0921559	0.0822716	0.105201	0.147757	0.153277	0.0897354	0.111494	0.100519	0.132589	0.100235
					Spinctini	0.12413	0.0761712	0.153869	0.120643	0.118552	0.131841	0.171917	0.0983862	0.11804	0.0930541	0.0957552	0.130922	0.149768
					Tryphonini	0.13442	0.0989542	0.085646	0.0658111	0.0463063	0.0819385	0.087201	0.0927113	0.0651583	0.0619253	0.125249	0.0454894	0.102352	0.135177
	Triclistus bibori sp. nov. (FUR #13809, FUR #11215, FUR #13077)
	CVA, Cross-validated classification result in %
	Removed Landmarks: 1, 18 & 19
		Campopleginae	Ctenopelmatinae	Metopiinae
	Campopleginae	91.891	8.108	0
	Ctenopelmatinae	4.938	95.061	0																																								Metopiinae only
	Metopiinae	7.1429	3.5714	89.285
	Overall classification accuracy: 93.15068 %, Kappa statistic: 0.8839														Between-group PCA Metopiinae only				Removed Landmarks: 1, 18 & 19
																Acesin	Botbic	Cardre	Chofun	Colcin	Cubsp1	Dresp1	Exogra	Holotype FUR #13809	Paratype FUR #11215	Paratype FUR #13077	Hemsp1	Hypfem	Lapfem	Leucae	Macmon	Metden	Metdis	Meterr	Metmim	Metpin	Metril	Metult	Peraus	Perhoe	Psehag	Setter	Spusca	Syncle	Tripod
	Classification	Subfamily level	function classify()												Botbic	0.133072
	Removed Landmarks: 1, 18 & 19														Cardre	0.183377	0.109341
	Holotype, FUR #13809	Campopleginae	Ctenopelmatinae	Metopiinae											Chofun	0.164426	0.0973301	0.0905584
	posterior probability	0.091	0.9089	3.94455e-09											Colcin	0.0859342	0.110425	0.150562	0.129301
															Cubsp1	0.106674	0.0969183	0.126301	0.118021	0.0725954
	Removed Landmarks: 1														Dresp1	0.111768	0.0982696	0.15423	0.148062	0.109205	0.109779
	Paratype FUR #11215	Campopleginae	Ctenopelmatinae	Metopiinae											Exogra	0.150113	0.112799	0.108707	0.0872381	0.099892	0.115704	0.156933
	posterior probability	0.00842319	0.0917468	0.89983											Holotype FUR #13809	0.181428	0.116154	0.0986165	0.113758	0.155564	0.115664	0.150623	0.152102
															Paratype FUR #11215	0.185516	0.137118	0.080386	0.10573	0.151367	0.120701	0.166352	0.123512	0.0776613
	Removed Landmarks: 1														Paratype FUR #13077	0.190858	0.15526	0.113913	0.132356	0.163986	0.124023	0.173969	0.158644	0.0759287	0.0585673
	Paratype FUR #13077	Campopleginae	Ctenopelmatinae	Metopiinae											Hemsp1	0.164825	0.131142	0.100826	0.113388	0.133144	0.127557	0.160491	0.0917349	0.163474	0.127573	0.16271
	posterior probability	0.00727852	0.00107076	0.991651											Hypfem	0.179888	0.101075	0.060456	0.0879643	0.148284	0.13084	0.1444	0.114218	0.110892	0.0975439	0.130689	0.0963509
															Lapfem	0.143796	0.177458	0.209886	0.188197	0.137181	0.15361	0.17451	0.169975	0.19373	0.192017	0.201682	0.197822	0.202544
															Leucae	0.14746	0.0922497	0.0988806	0.1048	0.111432	0.111808	0.140732	0.0924135	0.153164	0.140635	0.168814	0.0869025	0.0876569	0.18697
															Macmon	0.185967	0.102034	0.104552	0.0732614	0.145654	0.127059	0.161921	0.123463	0.0882662	0.116281	0.129129	0.158088	0.110632	0.208309	0.134048
	Between-group PCA		Euclidean distances between groups' averages												Metden	0.110997	0.194075	0.241507	0.225391	0.165184	0.161455	0.164207	0.224139	0.213051	0.2257	0.21371	0.243984	0.243518	0.179668	0.229263	0.237684
	Tribe level (Campopleginae is still subfamily level, Metopius is genus level)						Removed Landmarks: 1, 18 & 19								Metdis	0.108118	0.191767	0.217478	0.209511	0.143441	0.137375	0.150291	0.202051	0.194217	0.198308	0.183728	0.215783	0.223298	0.17326	0.210303	0.224797	0.0899931
		Campopleginae	Chrionotini	Ctenopelmatiini	Euryproctini	Holotype FUR #13809	Paratype FUR #11215	Paratype FUR #13077	Mesoleiini	Metopius	Other Metopiinae	Perilissini	Pionini		Meterr	0.0921265	0.171516	0.199745	0.197864	0.137649	0.127842	0.131305	0.191673	0.183308	0.187819	0.178904	0.193607	0.201455	0.172101	0.192268	0.21461	0.0996581	0.0574983
	Chrionotini	0.118311											p-value <0.05		Metmim	0.0916225	0.177125	0.211619	0.205598	0.147364	0.144718	0.140055	0.19596	0.195458	0.20016	0.193868	0.210942	0.216119	0.178715	0.205172	0.222633	0.0759275	0.070193	0.0612737
	Ctenopelmatiini	0.0732464	0.0796489												Metpin	0.125571	0.215458	0.255071	0.245284	0.180918	0.171476	0.177682	0.240287	0.226226	0.236459	0.222026	0.251898	0.257593	0.197912	0.24556	0.25663	0.068065	0.0780923	0.0783643	0.0712244
	Euryproctini	0.0822853	0.0885305	0.0633626											Metril	0.114351	0.172196	0.187963	0.193022	0.142816	0.131953	0.137284	0.19301	0.15722	0.171512	0.157504	0.203226	0.192916	0.165377	0.19836	0.199573	0.111858	0.0759909	0.0685302	0.084922	0.106102
	Holotype FUR #13809	0.0736182	0.168377	0.11923	0.120304										Metult	0.106056	0.186892	0.204067	0.19812	0.139395	0.142052	0.155168	0.182554	0.189797	0.184886	0.17702	0.203717	0.210369	0.16604	0.202412	0.217781	0.102397	0.0606924	0.0702656	0.0636709	0.0937055	0.0712236
	Paratype FUR #11215	0.107798	0.158859	0.129439	0.125026	0.0777061									Peraus	0.120036	0.0755441	0.10834	0.0883605	0.0996084	0.0966159	0.0995962	0.0988236	0.109922	0.11873	0.136144	0.133452	0.109215	0.161623	0.115502	0.102382	0.178504	0.161748	0.146986	0.148152	0.192467	0.142256	0.14587
	Paratype FUR #13077	0.121081	0.188199	0.146537	0.153335	0.0768835	0.0591023								Perhoe	0.101625	0.0690495	0.120553	0.108467	0.0894419	0.0905005	0.0759005	0.106437	0.133333	0.137175	0.158003	0.121361	0.114096	0.163067	0.104778	0.129946	0.168554	0.157488	0.135062	0.140033	0.18166	0.145842	0.150243	0.0573397
	Mesoleiini	0.0809613	0.0662861	0.0374179	0.0419434	0.127875	0.132317	0.158233							Psehag	0.0929792	0.140518	0.185338	0.170571	0.12976	0.112293	0.116686	0.176499	0.161026	0.171406	0.163205	0.192907	0.186022	0.158512	0.177536	0.187966	0.075643	0.0908459	0.0906723	0.0789717	0.10197	0.1018	0.0964853	0.127525	0.120182
	Metopius	0.191456	0.209383	0.174572	0.220109	0.203059	0.212523	0.195795	0.195769						Setter	0.149125	0.0991685	0.0833428	0.0922275	0.123001	0.0922739	0.136842	0.114809	0.086691	0.0889864	0.0963428	0.129447	0.0918794	0.177714	0.112028	0.0984453	0.188708	0.169724	0.161022	0.172477	0.206066	0.145524	0.16162	0.0944164	0.111945	0.134342
	other Metopiinae	0.0640516	0.0902243	0.073276	0.0810646	0.101298	0.100996	0.126511	0.0741333	0.191793					Spusca	0.0926672	0.133499	0.179459	0.17049	0.101186	0.0992901	0.10822	0.167214	0.150947	0.170724	0.158556	0.193857	0.183616	0.143758	0.169883	0.171334	0.106071	0.0954746	0.0953913	0.101001	0.123697	0.0872078	0.10203249 0.12114867 0.11959905 0.08298999 0.12843837	0.121149	0.119599	0.08299	0.128438
	Perilissini	0.0366437	0.103827	0.0594285	0.0655488	0.0784697	0.105371	0.120893	0.0663591	0.192029	0.0599459				Syncle	0.220864	0.130359	0.0926366	0.117824	0.185716	0.158323	0.196117	0.155866	0.104723	0.124549	0.140176	0.160447	0.10438	0.241697	0.137758	0.0871259	0.274302	0.261351	0.244556	0.257127	0.292819	0.225671	0.253696	0.150948	0.169244	0.224193	0.112941	0.208921
	Pionini	0.0753145	0.119419	0.0922554	0.0623833	0.0956112	0.109612	0.136965	0.0841411	0.231199	0.0767269	0.0583288			Tripod	0.1751	0.0993266	0.0736532	0.0583424	0.141499	0.116553	0.152895	0.100409	0.0820341	0.0731142	0.104341	0.12436	0.0876772	0.192972	0.119052	0.0743362	0.223944	0.207919	0.197182	0.202798	0.242532	0.186682	0.194966	0.0884926	0.114015	0.165507	0.0807781	0.170549	0.105879
	Scolobatini	0.100775	0.122573	0.0980835	0.0809137	0.153074	0.178144	0.199196	0.0882288	0.245223	0.121079	0.0982248	0.099898		Tritex	0.178563	0.115085	0.078143	0.0562283	0.136744	0.116156	0.16424	0.0825029	0.118352	0.0875976	0.122392	0.0950083	0.086606	0.2026	0.102167	0.0962793	0.238957	0.213921	0.203247	0.214146	0.252323	0.201838	0.203044	0.107759	0.118096	0.18276343 0.09821674 0.18484025 0.12327630 0.06392057	0.0982167	0.18484025 0.12327630 0.06392057	0.123276	0.0639206
