# Supplementary material for: Classifying fossil Darwin wasps (Hymenoptera: Ichneumonidae) with geometric morphometrics of fore wings
Source: PLoS One. 2022 Nov 17;17(11):e0275570. doi: 10.1371/journal.pone.0275570 (PMC9671425; doi:10.1371/journal.pone.0275570)
Supplement: S1 File — Data set of data quality assessment 1 and 2, including a Campopleginae subset, where landmarks were placed by two different persons (“A” represents person 1, “M” represents person 2) on illustrations and once on photographs (represented by “p”). (TPS) [file pone.0275570.s008.tps]

LM=21
1327.00000 1970.00000
2928.00000 2270.00000
3618.00000 2368.00000
4461.00000 2321.00000
2872.00000 2170.00000
2972.00000 2189.00000
3276.00000 2186.00000
2604.00000 1730.00000
2630.00000 1667.00000
2946.00000 1556.00000
3656.00000 1825.00000
3703.00000 2004.00000
3716.00000 1929.00000
3889.00000 1815.00000
3757.00000 1766.00000
3788.00000 1442.00000
3052.00000 1414.00000
3050.00000 1263.00000
2664.00000 1445.00000
4938.00000 1616.00000
4384.00000 1136.00000
CURVES=1
POINTS=8
3757.00000 1765.00000
3756.00000 1718.00000
3756.00000 1672.00000
3759.00000 1625.00000
3765.00000 1579.00000
3779.00000 1534.00000
3787.00000 1488.00000
3794.00000 1442.00000
ID=Calalb_campop_photo.tif
ID1=1 
SCALE=0.001138
LM=21
1444.00000 1751.00000
3019.00000 2062.00000
3552.00000 2145.00000
4197.00000 2202.00000
2949.00000 1974.00000
3083.00000 2007.00000
3335.00000 1984.00000
2742.00000 1580.00000
2716.00000 1546.00000
3029.00000 1479.00000
3700.00000 1735.00000
3734.00000 1861.00000
3747.00000 1812.00000
3852.00000 1721.00000
3783.00000 1696.00000
3785.00000 1334.00000
3146.00000 1317.00000
3133.00000 1187.00000
2747.00000 1344.00000
4834.00000 1687.00000
4333.00000 1124.00000
CURVES=1
POINTS=8
3785.00000 1699.00000
3782.00000 1647.00000
3769.00000 1597.00000
3758.00000 1546.00000
3759.00000 1494.00000
3768.00000 1443.00000
3777.00000 1391.00000
3785.00000 1340.00000
ID=Cymleu_campop_photo.tif
ID1=2 
SCALE=0.001141
LM=21
1644.00000 1908.00000
2826.00000 2072.00000
3333.00000 2144.00000
3917.00000 2152.00000
2780.00000 2037.00000
2875.00000 2045.00000
3080.00000 1992.00000
2580.00000 1702.00000
2594.00000 1657.00000
2854.00000 1551.00000
3331.00000 1727.00000
3351.00000 1803.00000
3355.00000 1765.00000
3441.00000 1694.00000
3419.00000 1677.00000
3460.00000 1455.00000
2871.00000 1488.00000
2827.00000 1447.00000
2541.00000 1535.00000
4376.00000 1710.00000
3925.00000 1363.00000
CURVES=1
POINTS=8
3417.00000 1676.00000
3422.00000 1644.00000
3428.00000 1613.00000
3437.00000 1582.00000
3447.00000 1552.00000
3457.00000 1522.00000
3464.00000 1491.00000
3464.00000 1459.00000
ID=Latlug_campop_photo.tif
ID1=3 
SCALE=0.001142
LM=21
1690.00000 1856.00000
3503.00000 2242.00000
4129.00000 2357.00000
5120.00000 2482.00000
3411.00000 2175.00000
3570.00000 2216.00000
3865.00000 2182.00000
3101.00000 1649.00000
3159.00000 1563.00000
3559.00000 1443.00000
4251.00000 1841.00000
4298.00000 1989.00000
4306.00000 1942.00000
4450.00000 1820.00000
4373.00000 1771.00000
4486.00000 1362.00000
3621.00000 1323.00000
3604.00000 1152.00000
3116.00000 1358.00000
5792.00000 1835.00000
5163.00000 1139.00000
CURVES=1
POINTS=8
4375.00000 1766.00000
4374.00000 1705.00000
4380.00000 1645.00000
4400.00000 1588.00000
4426.00000 1532.00000
4454.00000 1479.00000
4474.00000 1421.00000
4488.00000 1362.00000
ID=Hypebe_campop_photo.tif
ID1=5 
SCALE=0.001139
LM=21
1504.00000 1362.00000
2921.00000 1822.00000
3416.00000 2010.00000
4015.00000 2147.00000
2829.00000 1747.00000
2964.00000 1794.00000
3223.00000 1798.00000
2634.00000 1370.00000
2672.00000 1324.00000
2980.00000 1286.00000
3522.00000 1593.00000
3550.00000 1689.00000
3555.00000 1670.00000
3660.00000 1595.00000
3616.00000 1558.00000
3716.00000 1282.00000
3055.00000 1201.00000
3037.00000 1073.00000
2715.00000 1167.00000
4693.00000 1758.00000
4185.00000 1116.00000
CURVES=1
POINTS=8
3617.00000 1562.00000
3627.00000 1519.00000
3635.00000 1476.00000
3657.00000 1439.00000
3681.00000 1403.00000
3699.00000 1363.00000
3710.00000 1320.00000
3716.00000 1277.00000
ID=Melalt_campop_photo.tif
ID1=6 
SCALE=0.001141
LM=21
2007.00000 1488.00000
3819.00000 2102.00000
4529.00000 2273.00000
5558.00000 2356.00000
3767.00000 2001.00000
3866.00000 2042.00000
4210.00000 2058.00000
3532.00000 1464.00000
3576.00000 1382.00000
4006.00000 1327.00000
4695.00000 1713.00000
4700.00000 1863.00000
4700.00000 1863.00000
4791.00000 1646.00000
4791.00000 1646.00000
4861.00000 1309.00000
4104.00000 1192.00000
4125.00000 993.00000
3555.00000 1143.00000
6130.00000 1742.00000
5630.00000 1099.00000
CURVES=1
POINTS=8
4793.00000 1648.00000
4790.00000 1598.00000
4791.00000 1548.00000
4800.00000 1499.00000
4815.00000 1451.00000
4832.00000 1404.00000
4847.00000 1357.00000
4863.00000 1309.00000
ID=Eriobs_campop_photo.tif
ID1=8 
SCALE=0.001141
LM=21
1348.00000 2126.00000
3560.00000 2857.00000
4418.00000 3085.00000
5638.00000 3201.00000
3457.00000 2712.00000
3615.00000 2779.00000
4006.00000 2789.00000
3153.00000 2147.00000
3216.00000 2066.00000
3633.00000 2020.00000
4433.00000 2432.00000
4462.00000 2605.00000
4514.00000 2621.00000
4698.00000 2411.00000
4641.00000 2372.00000
4687.00000 1991.00000
3799.00000 1854.00000
3799.00000 1647.00000
3216.00000 1782.00000
6115.00000 2398.00000
5446.00000 1756.00000
CURVES=1
POINTS=8
4643.00000 2372.00000
4649.00000 2317.00000
4654.00000 2262.00000
4662.00000 2208.00000
4671.00000 2153.00000
4677.00000 2099.00000
4682.00000 2044.00000
4687.00000 1989.00000
ID=Rhiobs_campop_photo.tif
ID1=9 
SCALE=0.001143
LM=21
1332.00000 1812.00000
2524.00000 2245.00000
3037.00000 2416.00000
3630.00000 2496.00000
2454.00000 2164.00000
2565.00000 2216.00000
2793.00000 2229.00000
2340.00000 1773.00000
2350.00000 1750.00000
2666.00000 1659.00000
3107.00000 1947.00000
3102.00000 2087.00000
3128.00000 2012.00000
3232.00000 1933.00000
3197.00000 1904.00000
3284.00000 1651.00000
2729.00000 1569.00000
2747.00000 1445.00000
2323.00000 1571.00000
4176.00000 2030.00000
3786.00000 1478.00000
CURVES=1
POINTS=8
3197.00000 1906.00000
3202.00000 1868.00000
3211.00000 1830.00000
3224.00000 1794.00000
3241.00000 1759.00000
3257.00000 1724.00000
3272.00000 1688.00000
3288.00000 1653.00000
ID=Lemcur_campop_photo.tif
ID1=10 
SCALE=0.001141
LM=21
1676.00000 2301.00000
3987.00000 2782.00000
4880.00000 2924.00000
6190.00000 2922.00000
3872.00000 2645.00000
4072.00000 2706.00000
4456.00000 2688.00000
3500.00000 2075.00000
3545.00000 1997.00000
4028.00000 1900.00000
4925.00000 2299.00000
5013.00000 2464.00000
5005.00000 2388.00000
5116.00000 2231.00000
5069.00000 2202.00000
5127.00000 1756.00000
4168.00000 1688.00000
4193.00000 1479.00000
3481.00000 1744.00000
6796.00000 2036.00000
6017.00000 1335.00000
CURVES=1
POINTS=8
5071.00000 2202.00000
5055.00000 2139.00000
5043.00000 2074.00000
5048.00000 2010.00000
5070.00000 1948.00000
5094.00000 1887.00000
5117.00000 1826.00000
5129.00000 1762.00000
ID=Echqua_campop_photo.tif
ID1=12 
SCALE=0.001139
LM=21
1782.00000 1956.00000
3237.00000 2447.00000
3816.00000 2568.00000
4573.00000 2663.00000
3152.00000 2344.00000
3286.00000 2381.00000
3531.00000 2326.00000
2936.00000 1881.00000
3000.00000 1814.00000
3354.00000 1744.00000
3849.00000 2032.00000
3866.00000 2145.00000
3878.00000 2097.00000
3963.00000 2032.00000
3917.00000 2003.00000
4045.00000 1684.00000
3444.00000 1641.00000
3446.00000 1480.00000
3076.00000 1604.00000
5137.00000 2143.00000
4571.00000 1497.00000
CURVES=1
POINTS=8
3921.00000 1999.00000
3937.00000 1953.00000
3963.00000 1911.00000
3987.00000 1868.00000
4008.00000 1824.00000
4027.00000 1779.00000
4039.00000 1732.00000
4047.00000 1684.00000
ID=Phobic_campop_photo.tif
ID1=13 
SCALE=0.001142
LM=21
1295.00000 1639.00000
2716.00000 1960.00000
3189.00000 2046.00000
3745.00000 2081.00000
2585.00000 1896.00000
2739.00000 1929.00000
2959.00000 1902.00000
2418.00000 1550.00000
2443.00000 1503.00000
2694.00000 1445.00000
3271.00000 1639.00000
3279.00000 1726.00000
3290.00000 1679.00000
3375.00000 1634.00000
3330.00000 1608.00000
3392.00000 1367.00000
2804.00000 1312.00000
2806.00000 1230.00000
2478.00000 1353.00000
4265.00000 1653.00000
3823.00000 1198.00000
CURVES=1
POINTS=8
3332.00000 1610.00000
3335.00000 1575.00000
3340.00000 1540.00000
3349.00000 1506.00000
3363.00000 1474.00000
3375.00000 1440.00000
3385.00000 1407.00000
3392.00000 1372.00000
ID=Synhet_campop_photo.tif
ID1=14 
SCALE=0.001141
LM=21
2460.00000 1951.00000
4424.00000 2477.00000
5144.00000 2636.00000
6155.00000 2707.00000
4332.00000 2346.00000
4500.00000 2419.00000
4814.00000 2394.00000
4056.00000 1851.00000
4083.00000 1790.00000
4518.00000 1675.00000
5254.00000 2017.00000
5304.00000 2217.00000
5316.00000 2146.00000
5456.00000 1997.00000
5376.00000 1959.00000
5475.00000 1566.00000
4626.00000 1483.00000
4630.00000 1311.00000
4076.00000 1509.00000
6748.00000 1932.00000
6167.00000 1286.00000
CURVES=1
POINTS=8
5376.00000 1962.00000
5377.00000 1903.00000
5381.00000 1844.00000
5396.00000 1787.00000
5421.00000 1733.00000
5444.00000 1679.00000
5464.00000 1624.00000
5477.00000 1566.00000
ID=Sintur_campop_photo.tif
ID1=15 
SCALE=0.001143
LM=21
1563.00000 2333.00000
3263.00000 2480.00000
3876.00000 2532.00000
4741.00000 2452.00000
3125.00000 2418.00000
3317.00000 2441.00000
3531.00000 2404.00000
2669.00000 2112.00000
2703.00000 2034.00000
3095.00000 1857.00000
3892.00000 2008.00000
3985.00000 2164.00000
3984.00000 2102.00000
4024.00000 1965.00000
3957.00000 1962.00000
3954.00000 1562.00000
3156.00000 1719.00000
3129.00000 1543.00000
2646.00000 1847.00000
5219.00000 1689.00000
4449.00000 1180.00000
CURVES=1
POINTS=8
3959.00000 1960.00000
3934.00000 1905.00000
3914.00000 1849.00000
3916.00000 1790.00000
3932.00000 1733.00000
3945.00000 1674.00000
3955.00000 1615.00000
3957.00000 1555.00000
ID=Caskri_campop_photo.tif
ID1=16 
SCALE=0.001141
LM=21
1225.00000 1701.00000
2614.00000 2092.00000
3179.00000 2205.00000
3816.00000 2278.00000
2554.00000 1998.00000
2685.00000 2041.00000
2917.00000 2014.00000
2393.00000 1607.00000
2425.00000 1551.00000
2635.00000 1506.00000
3205.00000 1745.00000
3240.00000 1853.00000
3240.00000 1813.00000
3331.00000 1728.00000
3292.00000 1699.00000
3327.00000 1397.00000
2750.00000 1374.00000
2752.00000 1230.00000
2444.00000 1353.00000
4382.00000 1719.00000
3830.00000 1197.00000
CURVES=1
POINTS=8
3294.00000 1698.00000
3294.00000 1655.00000
3298.00000 1612.00000
3306.00000 1570.00000
3315.00000 1527.00000
3324.00000 1485.00000
3326.00000 1442.00000
3329.00000 1399.00000
ID=Nembre_campop_photo.tif
ID1=17 
SCALE=0.001140
LM=21
1797.00000 2318.00000
3824.00000 2513.00000
4584.00000 2623.00000
5543.00000 2616.00000
3686.00000 2430.00000
3886.00000 2463.00000
4237.00000 2449.00000
3294.00000 1906.00000
3294.00000 1906.00000
3736.00000 1710.00000
4538.00000 2028.00000
4633.00000 2193.00000
4635.00000 2164.00000
4780.00000 1987.00000
4686.00000 1934.00000
4732.00000 1480.00000
3831.00000 1540.00000
3805.00000 1292.00000
3248.00000 1618.00000
6148.00000 1757.00000
5367.00000 1064.00000
CURVES=1
POINTS=8
4688.00000 1933.00000
4684.00000 1867.00000
4681.00000 1801.00000
4682.00000 1734.00000
4699.00000 1671.00000
4720.00000 1608.00000
4733.00000 1543.00000
4730.00000 1478.00000
ID=Olepat_campop_photo.tif
ID1=18 
SCALE=0.001139
LM=21
1807.00000 1951.00000
3569.00000 2318.00000
4207.00000 2459.00000
5151.00000 2535.00000
3470.00000 2252.00000
3639.00000 2301.00000
3910.00000 2292.00000
3187.00000 1788.00000
3206.00000 1741.00000
3616.00000 1661.00000
4332.00000 1974.00000
4386.00000 2120.00000
4393.00000 2073.00000
4515.00000 1951.00000
4450.00000 1913.00000
4520.00000 1475.00000
3724.00000 1463.00000
3722.00000 1308.00000
3199.00000 1496.00000
5804.00000 1873.00000
5142.00000 1171.00000
CURVES=1
POINTS=8
4454.00000 1913.00000
4439.00000 1849.00000
4433.00000 1785.00000
4432.00000 1720.00000
4450.00000 1658.00000
4478.00000 1599.00000
4505.00000 1539.00000
4523.00000 1477.00000
ID=Diacra_campop_photo.tif
ID1=19 
SCALE=0.001139
LM=21
1616.00000 1823.00000
3225.00000 2160.00000
3872.00000 2259.00000
4638.00000 2299.00000
3124.00000 2051.00000
3319.00000 2082.00000
3592.00000 2051.00000
2855.00000 1658.00000
2893.00000 1599.00000
3222.00000 1533.00000
3894.00000 1748.00000
3945.00000 1884.00000
3948.00000 1842.00000
4044.00000 1750.00000
3988.00000 1700.00000
4117.00000 1370.00000
3356.00000 1357.00000
3347.00000 1222.00000
2926.00000 1387.00000
5198.00000 1712.00000
4614.00000 1130.00000
CURVES=1
POINTS=8
3990.00000 1703.00000
3995.00000 1651.00000
4011.00000 1602.00000
4031.00000 1554.00000
4057.00000 1509.00000
4083.00000 1463.00000
4106.00000 1417.00000
4124.00000 1368.00000
ID=Camens_campop_photo.tif
ID1=21 
SCALE=0.001145
LM=21
1496.00000 2351.00000
3858.00000 3067.00000
4758.00000 3232.00000
6152.00000 3223.00000
3752.00000 2940.00000
3967.00000 2987.00000
4322.00000 2964.00000
3286.00000 2300.00000
3345.00000 2194.00000
3943.00000 2076.00000
4963.00000 2474.00000
5027.00000 2738.00000
5041.00000 2691.00000
5217.00000 2443.00000
5114.00000 2399.00000
5060.00000 1932.00000
4054.00000 1866.00000
4049.00000 1633.00000
3333.00000 1890.00000
6725.00000 2220.00000
5912.00000 1480.00000
CURVES=1
POINTS=8
5116.00000 2399.00000
5105.00000 2332.00000
5087.00000 2266.00000
5067.00000 2202.00000
5058.00000 2134.00000
5059.00000 2066.00000
5061.00000 1998.00000
5064.00000 1930.00000
ID=Dusbla_campop_photo.tif
ID1=22 
SCALE=0.001138
LM=21
1797.00000 1904.00000
3112.00000 2274.00000
3658.00000 2411.00000
4332.00000 2467.00000
3028.00000 2182.00000
3142.00000 2206.00000
3383.00000 2169.00000
2880.00000 1797.00000
2900.00000 1758.00000
3189.00000 1672.00000
3700.00000 1882.00000
3715.00000 2017.00000
3726.00000 1949.00000
3831.00000 1872.00000
3799.00000 1842.00000
3885.00000 1572.00000
3289.00000 1535.00000
3281.00000 1386.00000
2906.00000 1546.00000
4827.00000 1927.00000
4373.00000 1396.00000
CURVES=1
POINTS=8
3795.00000 1842.00000
3806.00000 1801.00000
3816.00000 1761.00000
3833.00000 1724.00000
3848.00000 1686.00000
3864.00000 1647.00000
3879.00000 1609.00000
3887.00000 1565.00000
ID=Ca_bor_campop_photo.tif
ID1=23 
SCALE=0.001144
LM=21
151.00000 271.00000
220.00000 405.00000
247.00000 459.00000
295.00000 521.00000
221.00000 393.00000
226.00000 404.00000
242.00000 421.00000
237.00000 347.00000
244.00000 347.00000
271.00000 363.00000
290.00000 434.00000
278.00000 447.00000
286.00000 443.00000
301.00000 448.00000
299.00000 437.00000
324.00000 421.00000
283.00000 364.00000
292.00000 355.00000
260.00000 334.00000
373.00000 521.00000
378.00000 449.00000
CURVES=1
POINTS=8
299.00000 437.00000
302.00000 434.00000
306.00000 432.00000
310.00000 430.00000
314.00000 428.00000
317.00000 426.00000
321.00000 424.00000
324.00000 421.00000
ID=Calalb_campop_M_Townes.JPG
ID1=24
LM=21
146.00000 287.00000
229.00000 396.00000
262.00000 435.00000
304.00000 475.00000
229.00000 384.00000
237.00000 396.00000
254.00000 407.00000
235.00000 342.00000
238.00000 341.00000
262.00000 352.00000
292.00000 409.00000
289.00000 419.00000
292.00000 417.00000
304.00000 417.00000
302.00000 410.00000
319.00000 386.00000
279.00000 349.00000
285.00000 339.00000
253.00000 328.00000
376.00000 467.00000
369.00000 398.00000
CURVES=1
POINTS=8
302.00000 410.00000
304.00000 406.00000
307.00000 403.00000
309.00000 399.00000
311.00000 396.00000
314.00000 392.00000
317.00000 389.00000
319.00000 386.00000
ID=Cymleu_campop_M_Townes.JPG
ID1=44
LM=21
128.00000 267.00000
182.00000 411.00000
206.00000 466.00000
240.00000 526.00000
184.00000 395.00000
187.00000 406.00000
205.00000 428.00000
210.00000 355.00000
210.00000 355.00000
244.00000 377.00000
251.00000 439.00000
239.00000 449.00000
248.00000 445.00000
259.00000 449.00000
260.00000 443.00000
289.00000 432.00000
256.00000 376.00000
267.00000 367.00000
226.00000 338.00000
316.00000 538.00000
338.00000 465.00000
CURVES=1
POINTS=8
260.00000 443.00000
264.00000 441.00000
268.00000 439.00000
272.00000 437.00000
276.00000 435.00000
280.00000 434.00000
285.00000 433.00000
289.00000 432.00000
ID=Lemcur_campop_M_Townes.JPG
ID1=85
LM=21
173.00000 245.00000
248.00000 380.00000
276.00000 429.00000
322.00000 488.00000
249.00000 367.00000
254.00000 379.00000
270.00000 395.00000
263.00000 325.00000
267.00000 325.00000
294.00000 342.00000
310.00000 405.00000
303.00000 415.00000
308.00000 412.00000
319.00000 414.00000
319.00000 407.00000
349.00000 391.00000
308.00000 339.00000
317.00000 330.00000
281.00000 310.00000
393.00000 491.00000
398.00000 411.00000
CURVES=1
POINTS=8
319.00000 407.00000
323.00000 403.00000
326.00000 400.00000
330.00000 397.00000
334.00000 395.00000
339.00000 394.00000
344.00000 393.00000
349.00000 391.00000
ID=Diacra_campop_M_Townes.JPG
ID1=47
LM=21
131.00000 229.00000
184.00000 384.00000
206.00000 446.00000
241.00000 513.00000
189.00000 371.00000
193.00000 384.00000
210.00000 409.00000
214.00000 328.00000
220.00000 328.00000
249.00000 353.00000
253.00000 428.00000
246.00000 435.00000
251.00000 433.00000
262.00000 437.00000
263.00000 432.00000
298.00000 422.00000
260.00000 356.00000
273.00000 343.00000
231.00000 311.00000
321.00000 535.00000
341.00000 459.00000
CURVES=1
POINTS=8
263.00000 432.00000
268.00000 430.00000
273.00000 428.00000
278.00000 427.00000
283.00000 427.00000
288.00000 426.00000
293.00000 425.00000
298.00000 422.00000
ID=Lateuu_campop_M_Townes.JPG
ID1=81
LM=21
156.00000 256.00000
216.00000 403.00000
241.00000 461.00000
278.00000 526.00000
219.00000 386.00000
223.00000 399.00000
241.00000 422.00000
242.00000 349.00000
250.00000 351.00000
278.00000 375.00000
286.00000 436.00000
276.00000 445.00000
282.00000 443.00000
293.00000 446.00000
295.00000 441.00000
326.00000 432.00000
293.00000 374.00000
307.00000 370.00000
269.00000 342.00000
345.00000 534.00000
368.00000 465.00000
CURVES=1
POINTS=8
295.00000 441.00000
300.00000 440.00000
304.00000 439.00000
308.00000 437.00000
313.00000 436.00000
317.00000 435.00000
322.00000 434.00000
326.00000 432.00000
ID=Hypsyn_campop_M_Townes.JPG
ID1=76
LM=21
162.00000 247.00000
222.00000 399.00000
247.00000 446.00000
299.00000 522.00000
227.00000 386.00000
231.00000 397.00000
247.00000 415.00000
248.00000 341.00000
254.00000 341.00000
283.00000 366.00000
293.00000 431.00000
283.00000 438.00000
283.00000 438.00000
303.00000 434.00000
303.00000 434.00000
324.00000 423.00000
296.00000 366.00000
309.00000 358.00000
269.00000 326.00000
365.00000 524.00000
377.00000 455.00000
CURVES=1
POINTS=8
303.00000 433.00000
306.00000 431.00000
309.00000 429.00000
312.00000 428.00000
315.00000 427.00000
318.00000 425.00000
321.00000 424.00000
324.00000 423.00000
ID=Eriper_campop_M_Townes.JPG
ID1=53
LM=21
192.00000 259.00000
266.00000 414.00000
296.00000 472.00000
333.00000 533.00000
266.00000 400.00000
277.00000 420.00000
294.00000 432.00000
288.00000 349.00000
294.00000 350.00000
321.00000 370.00000
340.00000 441.00000
334.00000 450.00000
337.00000 454.00000
350.00000 454.00000
350.00000 446.00000
386.00000 429.00000
336.00000 369.00000
347.00000 358.00000
311.00000 338.00000
424.00000 552.00000
439.00000 449.00000
CURVES=1
POINTS=8
350.00000 446.00000
355.00000 443.00000
360.00000 440.00000
365.00000 438.00000
370.00000 436.00000
376.00000 434.00000
381.00000 432.00000
386.00000 429.00000
ID=Melbre_campop_M_Townes.JPG
ID1=99
LM=21
149.00000 316.00000
256.00000 441.00000
310.00000 491.00000
381.00000 539.00000
257.00000 431.00000
264.00000 440.00000
284.00000 451.00000
260.00000 380.00000
265.00000 379.00000
297.00000 392.00000
334.00000 449.00000
331.00000 463.00000
333.00000 460.00000
348.00000 457.00000
346.00000 452.00000
366.00000 433.00000
313.00000 387.00000
324.00000 375.00000
273.00000 361.00000
436.00000 511.00000
420.00000 441.00000
CURVES=1
POINTS=8
346.00000 452.00000
349.00000 449.00000
352.00000 447.00000
355.00000 444.00000
358.00000 442.00000
361.00000 439.00000
364.00000 436.00000
366.00000 433.00000
ID=Rhiruf_campop_M_Townes.JPG
ID1=150
LM=21
182.00000 252.00000
236.00000 380.00000
265.00000 435.00000
297.00000 480.00000
243.00000 370.00000
251.00000 384.00000
268.00000 401.00000
261.00000 330.00000
263.00000 330.00000
285.00000 344.00000
304.00000 412.00000
295.00000 423.00000
300.00000 421.00000
313.00000 423.00000
312.00000 415.00000
337.00000 392.00000
305.00000 342.00000
313.00000 334.00000
281.00000 316.00000
377.00000 491.00000
392.00000 419.00000
CURVES=1
POINTS=8
312.00000 415.00000
316.00000 412.00000
319.00000 409.00000
322.00000 405.00000
325.00000 401.00000
329.00000 398.00000
333.00000 395.00000
337.00000 392.00000
ID=Battri_campop_M_Townes.JPG
ID1=21
LM=21
161.00000 252.00000
224.00000 411.00000
250.00000 469.00000
307.00000 555.00000
225.00000 394.00000
229.00000 411.00000
243.00000 430.00000
243.00000 347.00000
249.00000 348.00000
275.00000 374.00000
291.00000 453.00000
283.00000 462.00000
289.00000 459.00000
299.00000 460.00000
298.00000 454.00000
325.00000 438.00000
294.00000 376.00000
306.00000 368.00000
265.00000 337.00000
383.00000 552.00000
386.00000 481.00000
CURVES=1
POINTS=8
298.00000 454.00000
301.00000 450.00000
303.00000 446.00000
307.00000 442.00000
311.00000 440.00000
315.00000 439.00000
320.00000 438.00000
325.00000 438.00000
ID=Echoch_campop_M_Townes.JPG
ID1=51
LM=21
158.00000 265.00000
244.00000 385.00000
287.00000 428.00000
338.00000 471.00000
245.00000 372.00000
251.00000 380.00000
277.00000 391.00000
255.00000 325.00000
263.00000 324.00000
295.00000 334.00000
317.00000 384.00000
312.00000 392.00000
316.00000 388.00000
326.00000 389.00000
326.00000 385.00000
352.00000 368.00000
310.00000 331.00000
318.00000 319.00000
279.00000 307.00000
415.00000 460.00000
408.00000 385.00000
CURVES=1
POINTS=8
326.00000 385.00000
330.00000 383.00000
334.00000 381.00000
338.00000 378.00000
342.00000 376.00000
346.00000 374.00000
349.00000 372.00000
352.00000 368.00000
ID=Phogeo_campop_M_Townes.JPG
ID1=137
LM=21
176.00000 302.00000
278.00000 433.00000
325.00000 485.00000
370.00000 527.00000
278.00000 421.00000
286.00000 432.00000
311.00000 447.00000
288.00000 370.00000
293.00000 369.00000
323.00000 381.00000
358.00000 446.00000
352.00000 456.00000
356.00000 453.00000
368.00000 454.00000
366.00000 447.00000
395.00000 423.00000
344.00000 377.00000
353.00000 365.00000
311.00000 352.00000
457.00000 521.00000
452.00000 437.00000
CURVES=1
POINTS=8
366.00000 447.00000
369.00000 443.00000
373.00000 439.00000
377.00000 435.00000
382.00000 432.00000
386.00000 430.00000
391.00000 427.00000
395.00000 423.00000
ID=Synsp1_campop_M_Townes.JPG
ID1=178
LM=21
170.00000 256.00000
259.00000 400.00000
302.00000 460.00000
352.00000 513.00000
261.00000 385.00000
271.00000 400.00000
286.00000 413.00000
272.00000 338.00000
278.00000 339.00000
313.00000 360.00000
335.00000 422.00000
329.00000 435.00000
333.00000 432.00000
345.00000 431.00000
344.00000 425.00000
372.00000 408.00000
331.00000 356.00000
342.00000 345.00000
295.00000 321.00000
433.00000 504.00000
434.00000 432.00000
CURVES=1
POINTS=8
344.00000 425.00000
348.00000 422.00000
351.00000 419.00000
355.00000 416.00000
360.00000 415.00000
364.00000 413.00000
368.00000 411.00000
372.00000 408.00000
ID=Sinval_campop_M_Townes.JPG
ID1=162
LM=21
151.00000 270.00000
255.00000 382.00000
290.00000 418.00000
338.00000 461.00000
255.00000 369.00000
265.00000 381.00000
277.00000 389.00000
245.00000 320.00000
249.00000 319.00000
283.00000 330.00000
318.00000 386.00000
316.00000 403.00000
319.00000 398.00000
331.00000 396.00000
328.00000 386.00000
353.00000 363.00000
298.00000 326.00000
306.00000 316.00000
261.00000 305.00000
423.00000 451.00000
405.00000 369.00000
CURVES=1
POINTS=8
328.00000 386.00000
331.00000 383.00000
335.00000 379.00000
338.00000 376.00000
342.00000 373.00000
346.00000 370.00000
350.00000 367.00000
353.00000 363.00000
ID=Casten_campop_M_Townes.JPG
ID1=29
LM=21
160.00000 291.00000
244.00000 425.00000
281.00000 476.00000
329.00000 535.00000
244.00000 411.00000
254.00000 425.00000
275.00000 440.00000
263.00000 369.00000
268.00000 369.00000
293.00000 382.00000
319.00000 445.00000
311.00000 454.00000
315.00000 452.00000
327.00000 453.00000
327.00000 447.00000
350.00000 430.00000
307.00000 382.00000
319.00000 370.00000
282.00000 353.00000
408.00000 532.00000
409.00000 457.00000
CURVES=1
POINTS=8
327.00000 447.00000
330.00000 444.00000
333.00000 442.00000
337.00000 439.00000
340.00000 437.00000
343.00000 435.00000
347.00000 433.00000
350.00000 430.00000
ID=Nemmac_campop_M_Townes.JPG
ID1=110
LM=21
136.00000 239.00000
204.00000 381.00000
234.00000 434.00000
273.00000 486.00000
208.00000 372.00000
213.00000 383.00000
231.00000 402.00000
225.00000 324.00000
232.00000 324.00000
261.00000 341.00000
269.00000 407.00000
263.00000 421.00000
267.00000 417.00000
279.00000 416.00000
279.00000 409.00000
312.00000 395.00000
272.00000 341.00000
284.00000 330.00000
244.00000 307.00000
347.00000 491.00000
356.00000 414.00000
CURVES=1
POINTS=8
279.00000 409.00000
284.00000 407.00000
288.00000 405.00000
293.00000 403.00000
298.00000 401.00000
303.00000 399.00000
307.00000 397.00000
312.00000 395.00000
ID=Olebar_campop_M_Townes.JPG
ID1=123
LM=21
181.00000 277.00000
273.00000 409.00000
323.00000 463.00000
375.00000 506.00000
274.00000 396.00000
286.00000 410.00000
303.00000 423.00000
273.00000 342.00000
280.00000 341.00000
317.00000 366.00000
351.00000 429.00000
345.00000 444.00000
348.00000 446.00000
368.00000 444.00000
362.00000 429.00000
376.00000 409.00000
331.00000 359.00000
339.00000 349.00000
292.00000 329.00000
439.00000 485.00000
434.00000 421.00000
CURVES=1
POINTS=8
362.00000 429.00000
364.00000 426.00000
365.00000 423.00000
367.00000 420.00000
370.00000 417.00000
372.00000 415.00000
374.00000 412.00000
376.00000 409.00000
ID=Dusoxy_campop_M_Townes.JPG
ID1=50
LM=21
164.00000 269.00000
257.00000 386.00000
299.00000 430.00000
352.00000 474.00000
255.00000 371.00000
266.00000 385.00000
287.00000 396.00000
258.00000 327.00000
265.00000 326.00000
296.00000 339.00000
329.00000 394.00000
323.00000 407.00000
326.00000 404.00000
339.00000 402.00000
337.00000 396.00000
360.00000 378.00000
309.00000 336.00000
317.00000 325.00000
279.00000 313.00000
422.00000 459.00000
407.00000 389.00000
CURVES=1
POINTS=8
337.00000 396.00000
340.00000 393.00000
343.00000 390.00000
347.00000 388.00000
350.00000 386.00000
354.00000 384.00000
357.00000 381.00000
360.00000 378.00000
ID=Camtib_campop_M_Townes.JPG
ID1=28
LM=21
151.00000 269.00000
224.00000 406.00000
257.00000 458.00000
305.00000 520.00000
227.00000 394.00000
236.00000 407.00000
250.00000 421.00000
245.00000 351.00000
248.00000 351.00000
277.00000 367.00000
299.00000 426.00000
291.00000 437.00000
296.00000 433.00000
307.00000 434.00000
307.00000 428.00000
336.00000 414.00000
296.00000 366.00000
308.00000 354.00000
264.00000 332.00000
385.00000 517.00000
393.00000 440.00000
CURVES=1
POINTS=8
307.00000 428.00000
310.00000 425.00000
315.00000 423.00000
319.00000 421.00000
323.00000 419.00000
328.00000 418.00000
332.00000 416.00000
336.00000 414.00000
ID=Ca_hya_campop_M_Townes.JPG
ID1=27
LM=21
181.00000 252.00000
236.00000 380.00000
264.00000 435.00000
297.00000 481.00000
242.00000 370.00000
250.00000 383.00000
267.00000 402.00000
262.00000 330.00000
262.00000 330.00000
284.00000 345.00000
304.00000 412.00000
295.00000 423.00000
299.00000 422.00000
313.00000 425.00000
313.00000 416.00000
336.00000 393.00000
304.00000 343.00000
313.00000 335.00000
282.00000 317.00000
376.00000 491.00000
392.00000 419.00000
CURVES=1
POINTS=8
313.00000 417.00000
316.00000 413.00000
318.00000 409.00000
321.00000 405.00000
324.00000 402.00000
328.00000 398.00000
332.00000 395.00000
336.00000 393.00000
ID=Battri_campop_A_Townes.JPG
ID1=0
LM=21
150.00000 270.00000
219.00000 405.00000
247.00000 458.00000
297.00000 522.00000
221.00000 392.00000
226.00000 404.00000
242.00000 422.00000
236.00000 348.00000
244.00000 347.00000
270.00000 364.00000
290.00000 434.00000
278.00000 447.00000
285.00000 444.00000
301.00000 450.00000
299.00000 437.00000
324.00000 422.00000
283.00000 364.00000
291.00000 356.00000
259.00000 334.00000
373.00000 521.00000
378.00000 450.00000
CURVES=1
POINTS=8
299.00000 437.00000
302.00000 434.00000
305.00000 432.00000
309.00000 430.00000
313.00000 428.00000
317.00000 427.00000
320.00000 425.00000
324.00000 423.00000
ID=Calalb_campop_A_Townes.JPG
ID1=1
LM=21
150.00000 270.00000
224.00000 406.00000
255.00000 455.00000
305.00000 520.00000
227.00000 394.00000
238.00000 410.00000
251.00000 422.00000
247.00000 350.00000
247.00000 350.00000
277.00000 367.00000
298.00000 426.00000
290.00000 438.00000
295.00000 434.00000
307.00000 435.00000
307.00000 428.00000
336.00000 415.00000
296.00000 366.00000
308.00000 354.00000
263.00000 333.00000
385.00000 518.00000
393.00000 440.00000
CURVES=1
POINTS=8
307.00000 427.00000
311.00000 425.00000
315.00000 423.00000
319.00000 421.00000
323.00000 420.00000
328.00000 418.00000
332.00000 417.00000
336.00000 415.00000
ID=Ca_hya_campop_A_Townes.JPG
ID1=2
LM=21
163.00000 270.00000
257.00000 386.00000
297.00000 429.00000
351.00000 474.00000
255.00000 371.00000
265.00000 385.00000
288.00000 397.00000
258.00000 327.00000
265.00000 326.00000
296.00000 340.00000
328.00000 394.00000
324.00000 407.00000
327.00000 404.00000
338.00000 402.00000
337.00000 395.00000
360.00000 377.00000
309.00000 336.00000
316.00000 325.00000
278.00000 313.00000
421.00000 460.00000
407.00000 389.00000
CURVES=1
POINTS=8
336.00000 395.00000
340.00000 393.00000
344.00000 390.00000
347.00000 388.00000
350.00000 386.00000
354.00000 384.00000
357.00000 381.00000
360.00000 378.00000
ID=Camtib_campop_A_Townes.JPG
ID1=3
LM=21
150.00000 271.00000
255.00000 382.00000
288.00000 416.00000
337.00000 461.00000
254.00000 369.00000
263.00000 381.00000
278.00000 389.00000
244.00000 321.00000
249.00000 320.00000
282.00000 331.00000
318.00000 387.00000
315.00000 403.00000
319.00000 398.00000
332.00000 396.00000
327.00000 387.00000
353.00000 363.00000
298.00000 326.00000
306.00000 316.00000
260.00000 306.00000
423.00000 452.00000
404.00000 369.00000
CURVES=1
POINTS=8
328.00000 387.00000
331.00000 383.00000
334.00000 380.00000
338.00000 377.00000
342.00000 373.00000
345.00000 370.00000
349.00000 367.00000
353.00000 364.00000
ID=Casten_campop_A_Townes.JPG
ID1=4
LM=21
143.00000 287.00000
229.00000 394.00000
260.00000 432.00000
304.00000 476.00000
229.00000 383.00000
237.00000 396.00000
254.00000 408.00000
235.00000 343.00000
237.00000 341.00000
263.00000 352.00000
291.00000 409.00000
289.00000 420.00000
292.00000 417.00000
304.00000 418.00000
301.00000 410.00000
319.00000 386.00000
279.00000 349.00000
285.00000 340.00000
253.00000 328.00000
375.00000 467.00000
368.00000 398.00000
CURVES=1
POINTS=8
301.00000 410.00000
304.00000 407.00000
306.00000 403.00000
309.00000 400.00000
311.00000 397.00000
314.00000 393.00000
316.00000 390.00000
319.00000 387.00000
ID=Cymleu_campop_A_Townes.JPG
ID1=5
LM=21
171.00000 246.00000
247.00000 380.00000
274.00000 428.00000
322.00000 487.00000
249.00000 365.00000
254.00000 378.00000
270.00000 397.00000
263.00000 326.00000
267.00000 325.00000
293.00000 343.00000
310.00000 405.00000
302.00000 415.00000
308.00000 413.00000
319.00000 414.00000
318.00000 407.00000
350.00000 392.00000
308.00000 339.00000
317.00000 331.00000
281.00000 311.00000
393.00000 490.00000
398.00000 411.00000
CURVES=1
POINTS=8
320.00000 407.00000
324.00000 403.00000
327.00000 400.00000
331.00000 397.00000
335.00000 395.00000
340.00000 394.00000
345.00000 393.00000
350.00000 392.00000
ID=Diacra_campop_A_Townes.JPG
ID1=6
LM=21
180.00000 277.00000
273.00000 408.00000
319.00000 459.00000
374.00000 506.00000
274.00000 397.00000
283.00000 408.00000
304.00000 423.00000
272.00000 343.00000
280.00000 341.00000
316.00000 367.00000
351.00000 429.00000
344.00000 444.00000
347.00000 447.00000
369.00000 444.00000
362.00000 429.00000
375.00000 410.00000
331.00000 359.00000
339.00000 349.00000
291.00000 329.00000
438.00000 485.00000
433.00000 421.00000
CURVES=1
POINTS=8
362.00000 429.00000
364.00000 426.00000
365.00000 423.00000
367.00000 421.00000
369.00000 418.00000
371.00000 415.00000
373.00000 413.00000
375.00000 410.00000
ID=Dusoxy_campop_A_Townes.JPG
ID1=7
LM=21
159.00000 251.00000
224.00000 410.00000
249.00000 467.00000
307.00000 555.00000
226.00000 392.00000
228.00000 409.00000
243.00000 431.00000
243.00000 348.00000
249.00000 348.00000
275.00000 375.00000
290.00000 453.00000
283.00000 463.00000
288.00000 460.00000
299.00000 459.00000
298.00000 455.00000
324.00000 438.00000
293.00000 376.00000
305.00000 370.00000
264.00000 338.00000
382.00000 553.00000
385.00000 480.00000
CURVES=1
POINTS=8
300.00000 455.00000
302.00000 451.00000
304.00000 446.00000
306.00000 443.00000
310.00000 440.00000
315.00000 439.00000
319.00000 439.00000
324.00000 439.00000
ID=Echoch_campop_A_Townes.JPG
ID1=8
LM=21
161.00000 246.00000
223.00000 397.00000
246.00000 443.00000
299.00000 522.00000
228.00000 385.00000
231.00000 396.00000
247.00000 416.00000
248.00000 341.00000
253.00000 342.00000
282.00000 366.00000
293.00000 431.00000
283.00000 438.00000
283.00000 438.00000
302.00000 434.00000
302.00000 434.00000
324.00000 423.00000
296.00000 366.00000
309.00000 358.00000
268.00000 327.00000
365.00000 524.00000
376.00000 455.00000
CURVES=1
POINTS=8
302.00000 433.00000
305.00000 431.00000
308.00000 429.00000
311.00000 428.00000
314.00000 427.00000
317.00000 426.00000
320.00000 424.00000
323.00000 423.00000
ID=Eriper_campop_A_Townes.JPG
ID1=9
LM=21
156.00000 257.00000
215.00000 403.00000
239.00000 457.00000
277.00000 526.00000
219.00000 385.00000
223.00000 397.00000
242.00000 423.00000
241.00000 350.00000
249.00000 351.00000
277.00000 375.00000
284.00000 436.00000
276.00000 446.00000
281.00000 444.00000
293.00000 447.00000
295.00000 441.00000
326.00000 433.00000
293.00000 375.00000
307.00000 370.00000
267.00000 343.00000
345.00000 534.00000
367.00000 465.00000
CURVES=1
POINTS=8
296.00000 442.00000
300.00000 440.00000
304.00000 438.00000
309.00000 437.00000
313.00000 436.00000
318.00000 435.00000
322.00000 435.00000
327.00000 434.00000
ID=Hypsyn_campop_A_Townes.JPG
ID1=10
LM=21
131.00000 231.00000
184.00000 384.00000
204.00000 443.00000
241.00000 513.00000
189.00000 370.00000
192.00000 383.00000
210.00000 409.00000
214.00000 328.00000
220.00000 328.00000
249.00000 354.00000
252.00000 428.00000
245.00000 435.00000
251.00000 433.00000
261.00000 437.00000
262.00000 433.00000
298.00000 423.00000
260.00000 356.00000
272.00000 343.00000
229.00000 311.00000
321.00000 536.00000
341.00000 458.00000
CURVES=1
POINTS=8
262.00000 432.00000
267.00000 430.00000
272.00000 428.00000
277.00000 427.00000
283.00000 427.00000
288.00000 427.00000
293.00000 426.00000
298.00000 424.00000
ID=Lateuu_campop_A_Townes.JPG
ID1=11
LM=21
127.00000 267.00000
181.00000 410.00000
205.00000 462.00000
240.00000 527.00000
183.00000 395.00000
187.00000 405.00000
206.00000 429.00000
210.00000 355.00000
210.00000 355.00000
243.00000 378.00000
250.00000 438.00000
239.00000 449.00000
247.00000 445.00000
259.00000 449.00000
260.00000 442.00000
289.00000 432.00000
256.00000 376.00000
268.00000 366.00000
226.00000 339.00000
316.00000 538.00000
338.00000 465.00000
CURVES=1
POINTS=8
260.00000 442.00000
264.00000 440.00000
268.00000 438.00000
272.00000 436.00000
276.00000 435.00000
280.00000 434.00000
285.00000 433.00000
289.00000 432.00000
ID=Lemcur_campop_A_Townes.JPG
ID1=12
LM=21
191.00000 259.00000
266.00000 414.00000
295.00000 470.00000
333.00000 533.00000
267.00000 399.00000
277.00000 419.00000
294.00000 433.00000
288.00000 349.00000
294.00000 351.00000
320.00000 370.00000
340.00000 441.00000
333.00000 450.00000
336.00000 455.00000
350.00000 454.00000
350.00000 445.00000
385.00000 429.00000
336.00000 369.00000
347.00000 358.00000
310.00000 339.00000
424.00000 552.00000
438.00000 448.00000
CURVES=1
POINTS=8
352.00000 445.00000
356.00000 442.00000
361.00000 440.00000
366.00000 438.00000
371.00000 436.00000
376.00000 434.00000
381.00000 432.00000
386.00000 430.00000
ID=Melbre_campop_A_Townes.JPG
ID1=13
LM=21
160.00000 292.00000
243.00000 424.00000
281.00000 475.00000
328.00000 535.00000
244.00000 410.00000
253.00000 424.00000
275.00000 441.00000
262.00000 370.00000
268.00000 369.00000
292.00000 382.00000
318.00000 444.00000
311.00000 454.00000
315.00000 452.00000
328.00000 454.00000
328.00000 446.00000
350.00000 431.00000
307.00000 382.00000
319.00000 370.00000
283.00000 354.00000
408.00000 532.00000
408.00000 457.00000
CURVES=1
POINTS=8
329.00000 446.00000
332.00000 444.00000
335.00000 441.00000
338.00000 439.00000
341.00000 437.00000
345.00000 435.00000
348.00000 433.00000
351.00000 431.00000
ID=Nemmac_campop_A_Townes.JPG
ID1=14
LM=21
135.00000 238.00000
204.00000 381.00000
233.00000 433.00000
273.00000 487.00000
208.00000 370.00000
212.00000 381.00000
231.00000 403.00000
224.00000 324.00000
232.00000 324.00000
260.00000 341.00000
269.00000 407.00000
263.00000 421.00000
267.00000 417.00000
279.00000 416.00000
279.00000 409.00000
312.00000 395.00000
272.00000 341.00000
284.00000 331.00000
243.00000 307.00000
347.00000 491.00000
355.00000 414.00000
CURVES=1
POINTS=8
280.00000 409.00000
285.00000 407.00000
289.00000 405.00000
294.00000 403.00000
298.00000 401.00000
303.00000 399.00000
307.00000 398.00000
312.00000 396.00000
ID=Olebar_campop_A_Townes.JPG
ID1=15
LM=21
156.00000 265.00000
244.00000 384.00000
285.00000 426.00000
339.00000 472.00000
244.00000 371.00000
249.00000 379.00000
277.00000 391.00000
255.00000 326.00000
262.00000 323.00000
295.00000 334.00000
317.00000 383.00000
312.00000 393.00000
315.00000 390.00000
327.00000 390.00000
326.00000 385.00000
352.00000 368.00000
311.00000 331.00000
318.00000 319.00000
279.00000 308.00000
414.00000 459.00000
407.00000 385.00000
CURVES=1
POINTS=8
326.00000 384.00000
330.00000 383.00000
334.00000 381.00000
338.00000 379.00000
342.00000 377.00000
346.00000 374.00000
349.00000 371.00000
352.00000 368.00000
ID=Phogeo_campop_A_Townes.JPG
ID1=16
LM=21
150.00000 317.00000
255.00000 440.00000
306.00000 486.00000
381.00000 540.00000
257.00000 429.00000
263.00000 439.00000
285.00000 451.00000
260.00000 381.00000
264.00000 380.00000
297.00000 392.00000
334.00000 449.00000
330.00000 464.00000
333.00000 461.00000
348.00000 458.00000
347.00000 452.00000
366.00000 433.00000
313.00000 387.00000
324.00000 376.00000
273.00000 361.00000
435.00000 510.00000
419.00000 442.00000
CURVES=1
POINTS=8
347.00000 452.00000
350.00000 450.00000
353.00000 447.00000
355.00000 445.00000
358.00000 442.00000
361.00000 439.00000
363.00000 437.00000
366.00000 434.00000
ID=Rhiruf_campop_A_Townes.JPG
ID1=17
LM=21
170.00000 257.00000
260.00000 399.00000
297.00000 454.00000
352.00000 514.00000
261.00000 385.00000
270.00000 398.00000
286.00000 414.00000
271.00000 338.00000
278.00000 339.00000
313.00000 360.00000
335.00000 422.00000
328.00000 436.00000
333.00000 432.00000
346.00000 431.00000
345.00000 425.00000
371.00000 408.00000
331.00000 356.00000
342.00000 346.00000
295.00000 321.00000
432.00000 503.00000
433.00000 431.00000
CURVES=1
POINTS=8
345.00000 425.00000
348.00000 422.00000
352.00000 420.00000
356.00000 417.00000
359.00000 415.00000
363.00000 413.00000
367.00000 411.00000
371.00000 409.00000
ID=Sinval_campop_A_Townes.JPG
ID1=18
LM=21
175.00000 303.00000
278.00000 433.00000
325.00000 486.00000
370.00000 528.00000
277.00000 420.00000
285.00000 430.00000
311.00000 447.00000
287.00000 371.00000
293.00000 370.00000
323.00000 381.00000
358.00000 445.00000
352.00000 457.00000
357.00000 453.00000
368.00000 454.00000
366.00000 446.00000
395.00000 423.00000
343.00000 377.00000
354.00000 365.00000
310.00000 351.00000
457.00000 521.00000
451.00000 437.00000
CURVES=1
POINTS=8
367.00000 446.00000
370.00000 442.00000
374.00000 438.00000
378.00000 434.00000
382.00000 432.00000
386.00000 429.00000
391.00000 426.00000
395.00000 423.00000
ID=Synsp1_campop_A_Townes.JPG
ID1=19
LM=21
1575.00000 2501.00000
2659.00000 2793.00000
3023.00000 2920.00000
3508.00000 3021.00000
2574.00000 2721.00000
2702.00000 2772.00000
2907.00000 2735.00000
2469.00000 2387.00000
2482.00000 2350.00000
2716.00000 2278.00000
3132.00000 2523.00000
3146.00000 2614.00000
3191.00000 2624.00000
3282.00000 2527.00000
3237.00000 2486.00000
3255.00000 2231.00000
2766.00000 2186.00000
2757.00000 2071.00000
2478.00000 2190.00000
4127.00000 2573.00000
3673.00000 1995.00000
CURVES=1
POINTS=8
3237.00000 2484.00000
3241.00000 2447.00000
3244.00000 2411.00000
3244.00000 2374.00000
3243.00000 2337.00000
3246.00000 2300.00000
3249.00000 2264.00000
3253.00000 2227.00000
ID=Batexi_campop_photo.tif
ID1=11 
SCALE=0.001139
LM=21
160.00000 237.00000
265.00000 340.00000
295.00000 366.00000
372.00000 418.00000
265.00000 331.00000
272.00000 341.00000
284.00000 345.00000
259.00000 285.00000
263.00000 284.00000
290.00000 294.00000
334.00000 341.00000
331.00000 356.00000
331.00000 356.00000
343.00000 341.00000
343.00000 341.00000
356.00000 323.00000
303.00000 288.00000
310.00000 277.00000
266.00000 265.00000
433.00000 391.00000
410.00000 326.00000
CURVES=1
POINTS=8
343.00000 340.00000
345.00000 338.00000
346.00000 335.00000
348.00000 333.00000
350.00000 330.00000
352.00000 328.00000
354.00000 326.00000
356.00000 324.00000
ID=Chacan_campop_A.JPG
ID1=49 
SCALE=0.024915
LM=21
162.00000 236.00000
266.00000 341.00000
302.00000 372.00000
373.00000 417.00000
266.00000 331.00000
273.00000 342.00000
285.00000 345.00000
259.00000 285.00000
262.00000 284.00000
290.00000 294.00000
334.00000 341.00000
332.00000 356.00000
332.00000 356.00000
344.00000 341.00000
344.00000 341.00000
356.00000 322.00000
304.00000 287.00000
311.00000 276.00000
266.00000 264.00000
434.00000 391.00000
411.00000 325.00000
CURVES=1
POINTS=8
344.00000 341.00000
345.00000 338.00000
347.00000 335.00000
349.00000 332.00000
351.00000 330.00000
353.00000 327.00000
355.00000 325.00000
357.00000 322.00000
ID=Chacan_campop_M.JPG
ID1=35
SCALE=0.024915
LM=21
144.00000 215.00000
213.00000 364.00000
250.00000 432.00000
299.00000 493.00000
215.00000 348.00000
223.00000 364.00000
249.00000 385.00000
238.00000 299.00000
248.00000 301.00000
274.00000 318.00000
294.00000 387.00000
285.00000 398.00000
288.00000 396.00000
308.00000 397.00000
308.00000 393.00000
338.00000 376.00000
295.00000 318.00000
305.00000 307.00000
269.00000 285.00000
392.00000 495.00000
401.00000 410.00000
CURVES=1
POINTS=8
309.00000 393.00000
312.00000 389.00000
316.00000 386.00000
321.00000 384.00000
326.00000 383.00000
331.00000 382.00000
335.00000 379.00000
339.00000 376.00000
ID=Dolped_campop_A.JPG
ID1=74 
SCALE=0.012166
LM=21
145.00000 216.00000
214.00000 364.00000
253.00000 436.00000
300.00000 493.00000
215.00000 349.00000
224.00000 365.00000
249.00000 384.00000
239.00000 299.00000
248.00000 300.00000
275.00000 318.00000
294.00000 387.00000
285.00000 397.00000
289.00000 395.00000
308.00000 397.00000
308.00000 392.00000
338.00000 375.00000
295.00000 317.00000
306.00000 306.00000
270.00000 285.00000
391.00000 496.00000
402.00000 410.00000
CURVES=1
POINTS=8
308.00000 392.00000
312.00000 389.00000
317.00000 387.00000
321.00000 385.00000
326.00000 383.00000
331.00000 382.00000
335.00000 379.00000
338.00000 375.00000
ID=Dolped_campop_M.JPG
ID1=49
SCALE=0.012166
LM=21
122.00000 284.00000
197.00000 428.00000
242.00000 501.00000
293.00000 561.00000
200.00000 419.00000
207.00000 431.00000
232.00000 453.00000
215.00000 367.00000
223.00000 366.00000
253.00000 388.00000
279.00000 455.00000
271.00000 470.00000
277.00000 464.00000
292.00000 466.00000
290.00000 457.00000
318.00000 440.00000
273.00000 388.00000
283.00000 374.00000
241.00000 352.00000
371.00000 546.00000
374.00000 469.00000
CURVES=1
POINTS=8
291.00000 456.00000
294.00000 453.00000
297.00000 450.00000
301.00000 447.00000
305.00000 445.00000
310.00000 443.00000
314.00000 442.00000
318.00000 440.00000
ID=Traare_campop_A.JPG
ID1=275 
SCALE=0.011491
ID1=275 
SCALE=0.011491
LM=21
123.00000 282.00000
199.00000 431.00000
246.00000 506.00000
294.00000 560.00000
200.00000 420.00000
208.00000 433.00000
232.00000 452.00000
216.00000 366.00000
223.00000 366.00000
252.00000 388.00000
279.00000 455.00000
271.00000 469.00000
277.00000 465.00000
291.00000 465.00000
289.00000 458.00000
318.00000 439.00000
273.00000 388.00000
283.00000 374.00000
240.00000 351.00000
372.00000 546.00000
375.00000 468.00000
CURVES=1
POINTS=8
289.00000 458.00000
293.00000 455.00000
297.00000 451.00000
300.00000 448.00000
305.00000 446.00000
309.00000 444.00000
314.00000 442.00000
318.00000 439.00000
ID=Traare_campop_M.JPG
ID1=186 
SCALE=0.011491
LM=21
194.00000 288.00000
252.00000 417.00000
281.00000 473.00000
326.00000 539.00000
255.00000 405.00000
260.00000 419.00000
279.00000 442.00000
277.00000 369.00000
280.00000 368.00000
308.00000 390.00000
326.00000 455.00000
317.00000 464.00000
322.00000 462.00000
333.00000 463.00000
334.00000 458.00000
365.00000 449.00000
320.00000 390.00000
333.00000 379.00000
299.00000 355.00000
398.00000 542.00000
412.00000 472.00000
CURVES=1
POINTS=8
334.00000 457.00000
338.00000 456.00000
343.00000 455.00000
347.00000 454.00000
351.00000 453.00000
356.00000 452.00000
360.00000 451.00000
364.00000 449.00000
ID=Vencan_campop_A.JPG
ID1=282 
SCALE=0.009856
LM=21
194.00000 287.00000
252.00000 418.00000
282.00000 475.00000
326.00000 538.00000
255.00000 407.00000
261.00000 422.00000
279.00000 442.00000
278.00000 368.00000
280.00000 368.00000
309.00000 389.00000
326.00000 455.00000
318.00000 463.00000
322.00000 461.00000
334.00000 462.00000
334.00000 459.00000
365.00000 449.00000
321.00000 390.00000
333.00000 379.00000
299.00000 356.00000
399.00000 542.00000
412.00000 473.00000
CURVES=1
POINTS=8
334.00000 459.00000
338.00000 456.00000
342.00000 454.00000
347.00000 454.00000
351.00000 453.00000
356.00000 452.00000
361.00000 451.00000
365.00000 449.00000
ID=Vencan_campop_M.JPG
ID1=190
LM=21
141.00000 287.00000
225.00000 427.00000
257.00000 479.00000
297.00000 533.00000
229.00000 416.00000
232.00000 424.00000
257.00000 447.00000
245.00000 364.00000
245.00000 364.00000
278.00000 378.00000
300.00000 456.00000
289.00000 465.00000
289.00000 465.00000
311.00000 458.00000
311.00000 458.00000
332.00000 426.00000
291.00000 377.00000
301.00000 366.00000
258.00000 346.00000
388.00000 540.00000
394.00000 447.00000
CURVES=1
POINTS=8
312.00000 458.00000
315.00000 453.00000
317.00000 449.00000
320.00000 444.00000
323.00000 440.00000
326.00000 435.00000
328.00000 431.00000
331.00000 426.00000
ID=Nepnig_campop_A.JPG
ID1=181 
SCALE=0.010242
LM=21
140.00000 285.00000
226.00000 427.00000
259.00000 482.00000
297.00000 533.00000
229.00000 417.00000
232.00000 424.00000
258.00000 446.00000
246.00000 364.00000
246.00000 364.00000
279.00000 378.00000
300.00000 455.00000
289.00000 465.00000
289.00000 465.00000
311.00000 458.00000
311.00000 458.00000
332.00000 425.00000
291.00000 377.00000
301.00000 365.00000
259.00000 346.00000
389.00000 541.00000
395.00000 446.00000
CURVES=1
POINTS=8
311.00000 458.00000
314.00000 453.00000
317.00000 449.00000
320.00000 444.00000
323.00000 439.00000
326.00000 434.00000
329.00000 430.00000
332.00000 425.00000
ID=Nepnig_campop_M.JPG
ID1=113
SCALE=0.010242
LM=21
148.00000 245.00000
198.00000 379.00000
227.00000 445.00000
266.00000 506.00000
206.00000 368.00000
209.00000 378.00000
240.00000 399.00000
226.00000 329.00000
234.00000 333.00000
262.00000 355.00000
273.00000 407.00000
268.00000 417.00000
269.00000 420.00000
282.00000 421.00000
283.00000 413.00000
313.00000 414.00000
277.00000 356.00000
286.00000 348.00000
256.00000 326.00000
335.00000 522.00000
354.00000 442.00000
CURVES=1
POINTS=8
283.00000 413.00000
287.00000 413.00000
292.00000 413.00000
296.00000 414.00000
301.00000 415.00000
305.00000 415.00000
310.00000 414.00000
314.00000 414.00000
ID=Spukri_campop_A.JPG
ID1=255 
SCALE=0.012881
LM=21
149.00000 245.00000
199.00000 380.00000
229.00000 449.00000
265.00000 506.00000
206.00000 370.00000
209.00000 380.00000
239.00000 398.00000
227.00000 329.00000
234.00000 332.00000
263.00000 355.00000
274.00000 408.00000
268.00000 417.00000
269.00000 420.00000
282.00000 420.00000
284.00000 414.00000
312.00000 413.00000
278.00000 356.00000
286.00000 349.00000
256.00000 325.00000
336.00000 523.00000
355.00000 442.00000
CURVES=1
POINTS=8
284.00000 414.00000
288.00000 414.00000
292.00000 414.00000
296.00000 414.00000
300.00000 415.00000
304.00000 415.00000
308.00000 414.00000
312.00000 413.00000
ID=Spukri_campop_M.JPG
ID1=169
SCALE=0.012881
LM=21
88.00000 418.00000
884.00000 590.00000
1120.00000 622.00000
1431.00000 626.00000
841.00000 566.00000
888.00000 575.00000
1011.00000 560.00000
709.00000 363.00000
709.00000 363.00000
852.00000 289.00000
1160.00000 435.00000
1162.00000 492.00000
1162.00000 492.00000
1192.00000 411.00000
1192.00000 411.00000
1163.00000 248.00000
883.00000 236.00000
881.00000 201.00000
688.00000 273.00000
1734.00000 362.00000
1430.00000 89.00000
CURVES=1
POINTS=8
1193.00000 409.00000
1193.00000 385.00000
1189.00000 362.00000
1182.00000 340.00000
1173.00000 318.00000
1167.00000 295.00000
1163.00000 272.00000
1163.00000 248.00000
ID=Nepnig_campop_p.tif
ID1=0
LM=21
95.00000 433.00000
818.00000 618.00000
1135.00000 661.00000
1479.00000 651.00000
761.00000 585.00000
818.00000 597.00000
966.00000 560.00000
666.00000 360.00000
692.00000 331.00000
837.00000 284.00000
1095.00000 387.00000
1117.00000 443.00000
1116.00000 430.00000
1155.00000 370.00000
1141.00000 362.00000
1170.00000 236.00000
866.00000 230.00000
848.00000 195.00000
709.00000 230.00000
1717.00000 370.00000
1426.00000 136.00000
CURVES=1
POINTS=8
1141.00000 359.00000
1145.00000 341.00000
1153.00000 325.00000
1161.00000 308.00000
1168.00000 291.00000
1172.00000 273.00000
1173.00000 255.00000
1171.00000 237.00000
ID=Dolped_campop_p
ID1=1
LM=21
39.00000 450.00000
816.00000 619.00000
1079.00000 676.00000
1497.00000 694.00000
784.00000 585.00000
826.00000 597.00000
974.00000 595.00000
695.00000 352.00000
695.00000 352.00000
848.00000 313.00000
1188.00000 448.00000
1201.00000 510.00000
1202.00000 496.00000
1250.00000 449.00000
1219.00000 436.00000
1274.00000 303.00000
885.00000 259.00000
886.00000 196.00000
695.00000 265.00000
1708.00000 448.00000
1494.00000 207.00000
CURVES=1
POINTS=8
1221.00000 433.00000
1225.00000 413.00000
1233.00000 395.00000
1242.00000 377.00000
1251.00000 360.00000
1261.00000 343.00000
1269.00000 324.00000
1274.00000 305.00000
ID=Vencan_campop_p
ID1=2
LM=21
1467.00000 1153.00000
2993.00000 2048.00000
3667.00000 2426.00000
4480.00000 2708.00000
2911.00000 1943.00000
3037.00000 2014.00000
3377.00000 2096.00000
2821.00000 1393.00000
2859.00000 1364.00000
3244.00000 1381.00000
3827.00000 1853.00000
3830.00000 2008.00000
3846.00000 1973.00000
4003.00000 1873.00000
3963.00000 1821.00000
4084.00000 1509.00000
3416.00000 1251.00000
3430.00000 1093.00000
2936.00000 1132.00000
5167.00000 2174.00000
4786.00000 1444.00000
CURVES=1
POINTS=8
3963.00000 1824.00000
3973.00000 1777.00000
3982.00000 1730.00000
4001.00000 1682.00000
4024.00000 1639.00000
4046.00000 1595.00000
4067.00000 1551.00000
4089.00000 1507.00000
ID=Traare_campop_p
ID1=3 
SCALE=0.001140
LM=21
135.00000 488.00000
874.00000 609.00000
1146.00000 627.00000
1580.00000 616.00000
834.00000 572.00000
888.00000 584.00000
995.00000 567.00000
710.00000 391.00000
714.00000 383.00000
869.00000 323.00000
1143.00000 421.00000
1169.00000 484.00000
1190.00000 485.00000
1235.00000 410.00000
1218.00000 399.00000
1221.00000 272.00000
917.00000 256.00000
913.00000 195.00000
701.00000 282.00000
1683.00000 352.00000
1438.00000 156.00000
CURVES=1
POINTS=8
1218.00000 397.00000
1219.00000 379.00000
1220.00000 361.00000
1222.00000 343.00000
1223.00000 325.00000
1225.00000 307.00000
1226.00000 290.00000
1223.00000 272.00000
ID=Rhiruf_campop_p
ID1=4
LM=21
101.00000 433.00000
857.00000 623.00000
1043.00000 665.00000
1553.00000 690.00000
823.00000 578.00000
871.00000 598.00000
948.00000 603.00000
657.00000 392.00000
674.00000 375.00000
841.00000 352.00000
1150.00000 454.00000
1173.00000 523.00000
1173.00000 523.00000
1194.00000 426.00000
1194.00000 426.00000
1198.00000 314.00000
872.00000 299.00000
863.00000 216.00000
647.00000 283.00000
1713.00000 415.00000
1458.00000 199.00000
CURVES=1
POINTS=8
1195.00000 423.00000
1193.00000 408.00000
1193.00000 392.00000
1195.00000 376.00000
1197.00000 361.00000
1198.00000 345.00000
1199.00000 330.00000
1199.00000 314.00000
ID=Chacan_campop_p
ID1=5
LM=21
119.00000 482.00000
861.00000 603.00000
1130.00000 656.00000
1489.00000 669.00000
808.00000 575.00000
873.00000 589.00000
1015.00000 574.00000
739.00000 377.00000
739.00000 377.00000
872.00000 326.00000
1160.00000 438.00000
1157.00000 492.00000
1165.00000 464.00000
1212.00000 431.00000
1196.00000 420.00000
1205.00000 294.00000
910.00000 279.00000
909.00000 204.00000
739.00000 267.00000
1714.00000 403.00000
1462.00000 188.00000
CURVES=1
POINTS=8
1197.00000 419.00000
1195.00000 401.00000
1195.00000 383.00000
1199.00000 366.00000
1203.00000 348.00000
1207.00000 331.00000
1208.00000 313.00000
1207.00000 295.00000
ID=Nemmac_campop_p
ID1=6
LM=21
32.00000 361.00000
795.00000 572.00000
1121.00000 651.00000
1482.00000 704.00000
739.00000 530.00000
795.00000 553.00000
975.00000 506.00000
671.00000 313.00000
687.00000 296.00000
866.00000 244.00000
1142.00000 380.00000
1159.00000 428.00000
1160.00000 418.00000
1204.00000 378.00000
1187.00000 360.00000
1261.00000 275.00000
921.00000 191.00000
945.00000 142.00000
765.00000 203.00000
1730.00000 460.00000
1532.00000 194.00000
CURVES=1
POINTS=8
1189.00000 361.00000
1197.00000 347.00000
1209.00000 336.00000
1221.00000 325.00000
1232.00000 314.00000
1242.00000 301.00000
1251.00000 288.00000
1261.00000 275.00000
ID=Spukri_campop_p
ID1=7
LM=21
135.00000 224.00000
209.00000 366.00000
246.00000 434.00000
303.00000 504.00000
213.00000 355.00000
217.00000 368.00000
246.00000 391.00000
232.00000 311.00000
237.00000 310.00000
263.00000 330.00000
293.00000 394.00000
282.00000 402.00000
282.00000 402.00000
301.00000 397.00000
301.00000 397.00000
328.00000 387.00000
278.00000 328.00000
289.00000 318.00000
257.00000 300.00000
375.00000 503.00000
383.00000 418.00000
CURVES=1
POINTS=8
301.00000 397.00000
305.00000 396.00000
309.00000 394.00000
313.00000 393.00000
317.00000 392.00000
321.00000 391.00000
325.00000 390.00000
329.00000 388.00000
ID=Pormod_campop_A.JPG
ID1=220 
SCALE=0.011447
LM=21
137.00000 225.00000
209.00000 366.00000
248.00000 437.00000
303.00000 502.00000
213.00000 356.00000
218.00000 369.00000
246.00000 390.00000
233.00000 310.00000
237.00000 310.00000
263.00000 329.00000
293.00000 394.00000
282.00000 402.00000
282.00000 402.00000
301.00000 396.00000
301.00000 396.00000
328.00000 387.00000
278.00000 328.00000
290.00000 317.00000
257.00000 299.00000
376.00000 504.00000
383.00000 418.00000
CURVES=1
POINTS=8
301.00000 396.00000
305.00000 395.00000
309.00000 393.00000
313.00000 392.00000
317.00000 392.00000
321.00000 391.00000
325.00000 389.00000
328.00000 387.00000
ID=Pormod_campop_M
ID=141
LM=21
557.00000 1463.00000
2527.00000 1829.00000
3172.00000 1932.00000
4264.00000 1906.00000
2450.00000 1748.00000
2540.00000 1771.00000
2874.00000 1786.00000
1953.00000 1281.00000
2028.00000 1198.00000
2529.00000 1183.00000
3382.00000 1465.00000
3431.00000 1637.00000
3467.00000 1639.00000
3641.00000 1444.00000
3476.00000 1380.00000
3433.00000 1061.00000
2598.00000 1005.00000
2579.00000 834.00000
2052.00000 1011.00000
4585.00000 1206.00000
3960.00000 722.00000
CURVES=1
POINTS=8
3480.00000 1380.00000
3459.00000 1338.00000
3440.00000 1295.00000
3431.00000 1249.00000
3435.00000 1202.00000
3438.00000 1156.00000
3442.00000 1109.00000
3431.00000 1063.00000
ID=Dusoxy_campop_p
ID1=0
SCALE=0.002220
LM=21
335.00000 500.00000
645.00000 627.00000
757.00000 659.00000
905.00000 684.00000
632.00000 612.00000
649.00000 622.00000
701.00000 616.00000
591.00000 513.00000
600.00000 505.00000
658.00000 494.00000
772.00000 555.00000
773.00000 577.00000
773.00000 577.00000
789.00000 549.00000
789.00000 549.00000
815.00000 498.00000
673.00000 472.00000
676.00000 444.00000
610.00000 463.00000
1003.00000 596.00000
925.00000 476.00000
CURVES=1
POINTS=8
789.00000 548.00000
792.00000 540.00000
795.00000 533.00000
800.00000 526.00000
805.00000 519.00000
809.00000 512.00000
812.00000 505.00000
816.00000 497.00000
ID=Pormod_campop_p
ID1=1
SCALE=0.002220
