# Supplementary material for: Classifying fossil Darwin wasps (Hymenoptera: Ichneumonidae) with geometric morphometrics of fore wings
Source: PLoS One. 2022 Nov 17;17(11):e0275570. doi: 10.1371/journal.pone.0275570 (PMC9671425; doi:10.1371/journal.pone.0275570)
Supplement: S2 File — Data set of data quality assessment 3, including the landmark placement of the five new fossil specimens with part/counterpart and right/left side if available. (TPS) [file pone.0275570.s009.tps]

LM=21
1086.00000 924.00000
1576.00000 1334.00000
1766.00000 1491.00000
2049.00000 1647.00000
1560.00000 1283.00000
1616.00000 1318.00000
1700.00000 1345.00000
1573.00000 1088.00000
1598.00000 1082.00000
1741.00000 1109.00000
1871.00000 1303.00000
1869.00000 1344.00000
1872.00000 1341.00000
1921.00000 1320.00000
1917.00000 1309.00000
2020.00000 1201.00000
1807.00000 1060.00000
1818.00000 1029.00000
1641.00000 1033.00000
2279.00000 1499.00000
2193.00000 1218.00000
CURVES=2
POINTS=8
1918.00000 1307.00000
1932.00000 1291.00000
1946.00000 1274.00000
1961.00000 1259.00000
1976.00000 1244.00000
1993.00000 1230.00000
2008.00000 1215.00000
2023.00000 1200.00000
POINTS=10
1870.00000 1301.00000
1847.00000 1282.00000
1822.00000 1266.00000
1795.00000 1253.00000
1768.00000 1242.00000
1745.00000 1222.00000
1732.00000 1196.00000
1728.00000 1166.00000
1732.00000 1137.00000
1743.00000 1109.00000
IMAGE=H_coun_right.tif
ID=0 
SCALE=0.005574
LM=21
307.00000 1240.00000
1302.00000 1505.00000
1689.00000 1584.00000
2187.00000 1590.00000
1231.00000 1438.00000
1319.00000 1445.00000
1482.00000 1423.00000
1104.00000 1156.00000
1129.00000 1131.00000
1352.00000 1051.00000
1683.00000 1233.00000
1708.00000 1290.00000
1708.00000 1277.00000
1782.00000 1225.00000
1749.00000 1207.00000
1815.00000 965.00000
1403.00000 949.00000
1420.00000 884.00000
1172.00000 980.00000
2390.00000 1205.00000
2066.00000 859.00000
CURVES=2
POINTS=8
1748.00000 1206.00000
1762.00000 1173.00000
1769.00000 1138.00000
1776.00000 1103.00000
1784.00000 1069.00000
1797.00000 1035.00000
1808.00000 1001.00000
1815.00000 966.00000
POINTS=10
1683.00000 1233.00000
1636.00000 1225.00000
1589.00000 1222.00000
1541.00000 1220.00000
1494.00000 1220.00000
1449.00000 1206.00000
1410.00000 1179.00000
1381.00000 1142.00000
1363.00000 1098.00000
1352.00000 1052.00000
IMAGE=H_main_left.tif
ID=1 
SCALE=0.003484
LM=21
1024.00000 213.00000
1249.00000 464.00000
1352.00000 560.00000
1506.00000 661.00000
1242.00000 426.00000
1262.00000 449.00000
1321.00000 471.00000
1257.00000 319.00000
1274.00000 314.00000
1354.00000 336.00000
1418.00000 453.00000
1413.00000 476.00000
1416.00000 474.00000
1450.00000 469.00000
1447.00000 460.00000
1512.00000 402.00000
1389.00000 315.00000
1394.00000 298.00000
1306.00000 282.00000
1643.00000 583.00000
1609.00000 419.00000
CURVES=2
POINTS=8
1446.00000 457.00000
1452.00000 446.00000
1461.00000 437.00000
1471.00000 430.00000
1482.00000 424.00000
1493.00000 417.00000
1502.00000 409.00000
1512.00000 401.00000
POINTS=10
1418.00000 453.00000
1406.00000 441.00000
1393.00000 431.00000
1379.00000 421.00000
1364.00000 413.00000
1352.00000 402.00000
1345.00000 387.00000
1343.00000 370.00000
1348.00000 354.00000
1354.00000 338.00000
IMAGE=H_main_right.tif
ID=2 
SCALE=0.009690
LM=21
465.00000 396.00000
961.00000 857.00000
1127.00000 1002.00000
1502.00000 1195.00000
958.00000 819.00000
983.00000 845.00000
1094.00000 890.00000
969.00000 615.00000
969.00000 615.00000
1142.00000 646.00000
1267.00000 846.00000
1257.00000 903.00000
1264.00000 896.00000
1359.00000 901.00000
1355.00000 887.00000
1456.00000 790.00000
1182.00000 620.00000
1213.00000 586.00000
1021.00000 548.00000
1615.00000 1055.00000
1577.00000 796.00000
CURVES=2
POINTS=8
1356.00000 885.00000
1375.00000 877.00000
1395.00000 869.00000
1413.00000 859.00000
1428.00000 845.00000
1439.00000 827.00000
1448.00000 808.00000
1457.00000 789.00000
POINTS=10
1265.00000 844.00000
1244.00000 823.00000
1222.00000 805.00000
1197.00000 790.00000
1172.00000 774.00000
1149.00000 757.00000
1136.00000 731.00000
1132.00000 702.00000
1137.00000 673.00000
1144.00000 645.00000
IMAGE=I_coun_left.tif
ID=3 
SCALE=0.005787
LM=21
1328.00000 1459.00000
1912.00000 1304.00000
2135.00000 1234.00000
2507.00000 1019.00000
1879.00000 1284.00000
1904.00000 1281.00000
2017.00000 1204.00000
1714.00000 1166.00000
1714.00000 1166.00000
1834.00000 1038.00000
2068.00000 1038.00000
2115.00000 1075.00000
2111.00000 1065.00000
2173.00000 990.00000
2154.00000 987.00000
2120.00000 852.00000
1830.00000 991.00000
1814.00000 952.00000
1687.00000 1090.00000
2409.00000 849.00000
2187.00000 756.00000
CURVES=2
POINTS=8
2150.00000 984.00000
2155.00000 964.00000
2159.00000 944.00000
2160.00000 924.00000
2153.00000 905.00000
2143.00000 887.00000
2132.00000 870.00000
2121.00000 853.00000
POINTS=10
2067.00000 1037.00000
2039.00000 1046.00000
2012.00000 1056.00000
1985.00000 1067.00000
1959.00000 1079.00000
1932.00000 1087.00000
1903.00000 1085.00000
1876.00000 1075.00000
1853.00000 1058.00000
1833.00000 1037.00000
IMAGE=I_coun_right.tif
ID=4 
SCALE=0.005767
LM=21
549.00000 1669.00000
1082.00000 1963.00000
1250.00000 2042.00000
1593.00000 2111.00000
1073.00000 1935.00000
1090.00000 1947.00000
1204.00000 1957.00000
1036.00000 1767.00000
1036.00000 1768.00000
1181.00000 1752.00000
1326.00000 1888.00000
1329.00000 1935.00000
1333.00000 1928.00000
1417.00000 1912.00000
1402.00000 1898.00000
1465.00000 1798.00000
1209.00000 1722.00000
1220.00000 1694.00000
1057.00000 1722.00000
1706.00000 1980.00000
1561.00000 1775.00000
CURVES=2
POINTS=8
1402.00000 1896.00000
1418.00000 1887.00000
1431.00000 1876.00000
1444.00000 1864.00000
1452.00000 1849.00000
1459.00000 1832.00000
1462.00000 1815.00000
1463.00000 1797.00000
POINTS=10
1325.00000 1885.00000
1305.00000 1872.00000
1283.00000 1863.00000
1259.00000 1857.00000
1236.00000 1850.00000
1214.00000 1840.00000
1199.00000 1822.00000
1189.00000 1800.00000
1184.00000 1776.00000
1183.00000 1752.00000
IMAGE=I_main_left.tif
ID=5 
SCALE=0.006944
LM=21
156.00000 1366.00000
1170.00000 1578.00000
1512.00000 1637.00000
2211.00000 1603.00000
1109.00000 1516.00000
1165.00000 1522.00000
1379.00000 1505.00000
962.00000 1223.00000
962.00000 1223.00000
1233.00000 1120.00000
1574.00000 1303.00000
1613.00000 1395.00000
1616.00000 1377.00000
1757.00000 1312.00000
1742.00000 1294.00000
1792.00000 1070.00000
1266.00000 1055.00000
1276.00000 979.00000
986.00000 1089.00000
2245.00000 1318.00000
1965.00000 991.00000
CURVES=2
POINTS=8
1740.00000 1293.00000
1759.00000 1265.00000
1777.00000 1236.00000
1794.00000 1207.00000
1801.00000 1173.00000
1800.00000 1140.00000
1797.00000 1106.00000
1794.00000 1072.00000
POINTS=10
1572.00000 1301.00000
1526.00000 1289.00000
1479.00000 1285.00000
1432.00000 1282.00000
1385.00000 1277.00000
1339.00000 1266.00000
1300.00000 1241.00000
1269.00000 1206.00000
1246.00000 1165.00000
1232.00000 1120.00000
IMAGE=I_main_right.tif
ID=6 
SCALE=0.003472
LM=21
241.00000 1308.00000
1171.00000 1414.00000
1562.00000 1472.00000
2066.00000 1434.00000
1096.00000 1352.00000
1175.00000 1361.00000
1363.00000 1307.00000
953.00000 1114.00000
992.00000 1075.00000
1218.00000 979.00000
1545.00000 1118.00000
1563.00000 1187.00000
1565.00000 1169.00000
1672.00000 1096.00000
1657.00000 1084.00000
1685.00000 876.00000
1267.00000 873.00000
1252.00000 811.00000
1039.00000 908.00000
2371.00000 1076.00000
2006.00000 740.00000
CURVES=2
POINTS=8
1658.00000 1082.00000
1665.00000 1053.00000
1669.00000 1024.00000
1672.00000 994.00000
1674.00000 965.00000
1676.00000 935.00000
1680.00000 906.00000
1687.00000 877.00000
POINTS=10
1543.00000 1119.00000
1501.00000 1114.00000
1459.00000 1109.00000
1417.00000 1105.00000
1374.00000 1100.00000
1332.00000 1097.00000
1292.00000 1083.00000
1264.00000 1052.00000
1241.00000 1016.00000
1217.00000 981.00000
IMAGE=L_coun_left.tif
ID=7 
SCALE=0.002774
LM=21
1637.00000 1422.00000
2011.00000 1194.00000
2181.00000 1085.00000
2362.00000 908.00000
1967.00000 1197.00000
1998.00000 1177.00000
2054.00000 1085.00000
1832.00000 1156.00000
1830.00000 1123.00000
1889.00000 1018.00000
2060.00000 956.00000
2090.00000 976.00000
2083.00000 964.00000
2091.00000 911.00000
2082.00000 908.00000
2032.00000 821.00000
1873.00000 959.00000
1855.00000 925.00000
1801.00000 1033.00000
2346.00000 680.00000
2102.00000 669.00000
CURVES=2
POINTS=8
2079.00000 906.00000
2073.00000 893.00000
2068.00000 881.00000
2062.00000 868.00000
2055.00000 856.00000
2047.00000 845.00000
2040.00000 833.00000
2032.00000 822.00000
POINTS=10
2058.00000 957.00000
2041.00000 969.00000
2024.00000 981.00000
2006.00000 992.00000
1989.00000 1004.00000
1973.00000 1017.00000
1954.00000 1025.00000
1933.00000 1027.00000
1913.00000 1024.00000
1893.00000 1018.00000
IMAGE=L_coun_right.tif
ID=8 
SCALE=0.005556
LM=21
1540.00000 1534.00000
1995.00000 1333.00000
2164.00000 1253.00000
2374.00000 1101.00000
1943.00000 1326.00000
1984.00000 1309.00000
2043.00000 1233.00000
1820.00000 1265.00000
1827.00000 1239.00000
1895.00000 1140.00000
2067.00000 1109.00000
2096.00000 1131.00000
2093.00000 1124.00000
2114.00000 1068.00000
2103.00000 1066.00000
2060.00000 972.00000
1889.00000 1091.00000
1880.00000 1073.00000
1813.00000 1160.00000
2396.00000 872.00000
2157.00000 825.00000
CURVES=2
POINTS=8
2102.00000 1065.00000
2100.00000 1050.00000
2097.00000 1036.00000
2090.00000 1023.00000
2082.00000 1011.00000
2074.00000 999.00000
2067.00000 986.00000
2060.00000 973.00000
POINTS=10
2066.00000 1110.00000
2048.00000 1120.00000
2029.00000 1130.00000
2010.00000 1139.00000
1992.00000 1149.00000
1973.00000 1157.00000
1952.00000 1162.00000
1932.00000 1158.00000
1914.00000 1149.00000
1895.00000 1139.00000
IMAGE=L_main_left.tif
ID=9 
SCALE=0.005586
LM=21
866.00000 1725.00000
1161.00000 1918.00000
1274.00000 1999.00000
1445.00000 2077.00000
1144.00000 1890.00000
1171.00000 1905.00000
1254.00000 1924.00000
1140.00000 1784.00000
1147.00000 1780.00000
1235.00000 1784.00000
1326.00000 1889.00000
1329.00000 1911.00000
1333.00000 1913.00000
1365.00000 1902.00000
1363.00000 1890.00000
1414.00000 1822.00000
1268.00000 1760.00000
1277.00000 1741.00000
1174.00000 1742.00000
1583.00000 1987.00000
1514.00000 1812.00000
CURVES=2
POINTS=8
1365.00000 1888.00000
1377.00000 1883.00000
1387.00000 1876.00000
1396.00000 1867.00000
1405.00000 1857.00000
1410.00000 1846.00000
1413.00000 1834.00000
1414.00000 1821.00000
POINTS=10
1325.00000 1888.00000
1312.00000 1879.00000
1298.00000 1871.00000
1284.00000 1863.00000
1270.00000 1855.00000
1259.00000 1843.00000
1252.00000 1829.00000
1247.00000 1814.00000
1241.00000 1799.00000
1234.00000 1784.00000
IMAGE=M_main_left.tif
ID=10 
SCALE=0.003490
LM=21
210.00000 1321.00000
1223.00000 1422.00000
1590.00000 1480.00000
2039.00000 1439.00000
1157.00000 1374.00000
1228.00000 1372.00000
1432.00000 1324.00000
1031.00000 1145.00000
1034.00000 1130.00000
1236.00000 1034.00000
1563.00000 1165.00000
1580.00000 1206.00000
1595.00000 1205.00000
1652.00000 1151.00000
1636.00000 1130.00000
1678.00000 922.00000
1275.00000 959.00000
1275.00000 906.00000
1037.00000 1021.00000
2214.00000 1087.00000
1910.00000 782.00000
CURVES=2
POINTS=8
1634.00000 1129.00000
1649.00000 1101.00000
1663.00000 1073.00000
1676.00000 1044.00000
1684.00000 1014.00000
1687.00000 982.00000
1684.00000 951.00000
1679.00000 920.00000
POINTS=10
1564.00000 1168.00000
1523.00000 1166.00000
1486.00000 1160.00000
1441.00000 1155.00000
1400.00000 1149.00000
1359.00000 1142.00000
1324.00000 1121.00000
1294.00000 1093.00000
1263.00000 1064.00000
1237.00000 1034.00000
IMAGE=M_main_right.tif
ID=11 
SCALE=0.001397
LM=21
293.00000 1528.00000
1461.00000 1704.00000
1957.00000 1749.00000
2362.00000 1600.00000
1275.00000 1607.00000
1457.00000 1637.00000
1644.00000 1558.00000
1219.00000 1356.00000
1219.00000 1356.00000
1424.00000 1217.00000
1728.00000 1382.00000
1767.00000 1444.00000
1765.00000 1431.00000
1844.00000 1364.00000
1823.00000 1339.00000
1850.00000 1092.00000
1454.00000 1087.00000
1459.00000 1021.00000
1157.00000 1209.00000
2416.00000 1262.00000
2120.00000 929.00000
CURVES=2
POINTS=8
1824.00000 1336.00000
1838.00000 1303.00000
1849.00000 1269.00000
1857.00000 1233.00000
1861.00000 1197.00000
1863.00000 1162.00000
1859.00000 1126.00000
1849.00000 1091.00000
POINTS=10
1728.00000 1382.00000
1688.00000 1367.00000
1647.00000 1363.00000
1604.00000 1362.00000
1562.00000 1359.00000
1520.00000 1351.00000
1487.00000 1325.00000
1461.00000 1291.00000
1444.00000 1253.00000
1425.00000 1215.00000
IMAGE=Q_main_left.tif
ID=12 
SCALE=0.002193
LM=21
44.00000 1588.00000
1334.00000 1726.00000
1892.00000 1767.00000
2297.00000 1629.00000
1175.00000 1628.00000
1338.00000 1664.00000
1580.00000 1585.00000
1128.00000 1378.00000
1128.00000 1378.00000
1337.00000 1250.00000
1665.00000 1389.00000
1698.00000 1465.00000
1700.00000 1439.00000
1775.00000 1376.00000
1749.00000 1349.00000
1815.00000 1127.00000
1388.00000 1127.00000
1393.00000 1075.00000
1075.00000 1235.00000
2372.00000 1285.00000
2082.00000 971.00000
CURVES=2
POINTS=8
1750.00000 1347.00000
1768.00000 1319.00000
1787.00000 1290.00000
1799.00000 1259.00000
1808.00000 1227.00000
1813.00000 1193.00000
1815.00000 1160.00000
1815.00000 1126.00000
POINTS=10
1662.00000 1386.00000
1618.00000 1388.00000
1575.00000 1391.00000
1531.00000 1396.00000
1488.00000 1396.00000
1445.00000 1387.00000
1411.00000 1363.00000
1385.00000 1328.00000
1360.00000 1292.00000
1340.00000 1253.00000
IMAGE=Q_main_right.tif
ID=13 
SCALE=0.002179
