# Supplementary material for: Classifying fossil Darwin wasps (Hymenoptera: Ichneumonidae) with geometric morphometrics of fore wings
Source: PLoS One. 2022 Nov 17;17(11):e0275570. doi: 10.1371/journal.pone.0275570 (PMC9671425; doi:10.1371/journal.pone.0275570)
Supplement: S3 File — Reference data set, including 333 extant species, 9 fossil Pimplinae from the Fur Formation, the five new fossil species (holotypes) and the two paratypes of Triclistus bibori sp. nov. (TPS) [file pone.0275570.s010.tps]

LM=21
117.00000 274.00000
256.00000 452.00000
319.00000 522.00000
402.00000 577.00000
254.00000 437.00000
263.00000 448.00000
300.00000 466.00000
256.00000 359.00000
261.00000 358.00000
310.00000 375.00000
347.00000 462.00000
343.00000 473.00000
346.00000 470.00000
360.00000 470.00000
359.00000 465.00000
387.00000 428.00000
321.00000 371.00000
328.00000 358.00000
270.00000 337.00000
461.00000 538.00000
446.00000 441.00000
CURVES=2
POINTS=8
359.00000 465.00000
365.00000 462.00000
370.00000 458.00000
372.00000 451.00000
375.00000 445.00000
378.00000 439.00000
383.00000 434.00000
387.00000 429.00000
POINTS=10
347.00000 462.00000
338.00000 454.00000
330.00000 447.00000
321.00000 439.00000
313.00000 430.00000
307.00000 421.00000
303.00000 410.00000
303.00000 398.00000
306.00000 387.00000
309.00000 376.00000
ID=Absvic_ctenop_g_perili.JPG
ID1=0 
SCALE=0.020015
LM=21
159.00000 248.00000
207.00000 381.00000
229.00000 434.00000
265.00000 489.00000
212.00000 371.00000
214.00000 381.00000
235.00000 406.00000
238.00000 347.00000
243.00000 347.00000
262.00000 362.00000
268.00000 419.00000
264.00000 422.00000
264.00000 422.00000
279.00000 425.00000
279.00000 425.00000
300.00000 408.00000
279.00000 363.00000
287.00000 358.00000
256.00000 334.00000
320.00000 498.00000
340.00000 434.00000
CURVES=2
POINTS=8
279.00000 425.00000
282.00000 423.00000
286.00000 421.00000
289.00000 419.00000
292.00000 417.00000
295.00000 414.00000
298.00000 411.00000
300.00000 408.00000
POINTS=10
268.00000 418.00000
265.00000 412.00000
262.00000 406.00000
260.00000 400.00000
258.00000 394.00000
257.00000 388.00000
257.00000 381.00000
257.00000 375.00000
259.00000 368.00000
261.00000 362.00000
ID=Acapol_trypho_o_oedemo.JPG
ID1=1 
SCALE=0.014454
LM=21
172.00000 239.00000
307.00000 388.00000
346.00000 430.00000
427.00000 491.00000
308.00000 374.00000
317.00000 386.00000
336.00000 399.00000
285.00000 315.00000
291.00000 312.00000
343.00000 342.00000
380.00000 401.00000
382.00000 420.00000
387.00000 424.00000
405.00000 418.00000
394.00000 401.00000
406.00000 379.00000
363.00000 334.00000
370.00000 324.00000
303.00000 296.00000
485.00000 454.00000
468.00000 390.00000
CURVES=2
POINTS=8
394.00000 402.00000
394.00000 398.00000
395.00000 394.00000
396.00000 391.00000
399.00000 388.00000
402.00000 385.00000
404.00000 383.00000
407.00000 380.00000
POINTS=10
379.00000 401.00000
375.00000 395.00000
370.00000 388.00000
366.00000 382.00000
361.00000 376.00000
357.00000 369.00000
353.00000 363.00000
349.00000 356.00000
346.00000 349.00000
343.00000 342.00000
ID=Acesin_metopi_g_otherM.JPG
ID1=2 
SCALE=0.019384
LM=21
372.00000 332.00000
394.00000 611.00000
405.00000 712.00000
441.00000 838.00000
403.00000 589.00000
406.00000 619.00000
421.00000 660.00000
456.00000 541.00000
456.00000 541.00000
485.00000 599.00000
475.00000 708.00000
462.00000 715.00000
467.00000 715.00000
485.00000 725.00000
487.00000 724.00000
543.00000 721.00000
517.00000 602.00000
534.00000 594.00000
492.00000 533.00000
532.00000 877.00000
589.00000 767.00000
CURVES=2
POINTS=8
488.00000 724.00000
496.00000 726.00000
504.00000 728.00000
512.00000 729.00000
520.00000 729.00000
528.00000 728.00000
535.00000 725.00000
543.00000 722.00000
POINTS=10
474.00000 707.00000
474.00000 695.00000
473.00000 682.00000
471.00000 670.00000
468.00000 658.00000
466.00000 645.00000
470.00000 633.00000
475.00000 622.00000
480.00000 610.00000
485.00000 599.00000
ID=Acralb_pimpli_g_ephial.JPG
ID1=3 
SCALE=0.009708
LM=21
170.00000 315.00000
232.00000 570.00000
253.00000 651.00000
305.00000 756.00000
237.00000 542.00000
240.00000 576.00000
269.00000 605.00000
279.00000 478.00000
292.00000 480.00000
325.00000 522.00000
326.00000 629.00000
318.00000 633.00000
318.00000 633.00000
338.00000 638.00000
338.00000 638.00000
398.00000 620.00000
346.00000 522.00000
356.00000 513.00000
313.00000 472.00000
407.00000 792.00000
450.00000 666.00000
CURVES=2
POINTS=8
339.00000 636.00000
348.00000 636.00000
357.00000 636.00000
366.00000 635.00000
375.00000 633.00000
383.00000 630.00000
391.00000 625.00000
398.00000 620.00000
POINTS=10
326.00000 628.00000
324.00000 616.00000
321.00000 604.00000
319.00000 593.00000
316.00000 581.00000
314.00000 569.00000
314.00000 557.00000
317.00000 546.00000
321.00000 534.00000
325.00000 523.00000
ID=Acrdeg_pimpli_o_ephial.JPG
ID1=4 
SCALE=0.006356
LM=21
246.00000 322.00000
300.00000 556.00000
325.00000 635.00000
363.00000 723.00000
308.00000 531.00000
312.00000 549.00000
336.00000 583.00000
342.00000 460.00000
349.00000 461.00000
393.00000 510.00000
388.00000 607.00000
377.00000 616.00000
384.00000 614.00000
403.00000 623.00000
402.00000 617.00000
457.00000 598.00000
413.00000 511.00000
429.00000 504.00000
375.00000 449.00000
468.00000 739.00000
507.00000 633.00000
CURVES=2
POINTS=8
402.00000 617.00000
411.00000 618.00000
419.00000 618.00000
428.00000 617.00000
436.00000 614.00000
444.00000 610.00000
451.00000 605.00000
457.00000 598.00000
POINTS=10
387.00000 606.00000
383.00000 595.00000
378.00000 584.00000
374.00000 574.00000
372.00000 563.00000
372.00000 551.00000
375.00000 540.00000
380.00000 530.00000
386.00000 520.00000
393.00000 511.00000
ID=Acrluc_trypho_g_exente.JPG
ID1=5 
SCALE=0.009615
LM=21
143.00000 278.00000
179.00000 553.00000
199.00000 651.00000
278.00000 777.00000
185.00000 539.00000
188.00000 564.00000
202.00000 598.00000
231.00000 476.00000
231.00000 475.00000
265.00000 532.00000
265.00000 646.00000
251.00000 652.00000
251.00000 652.00000
276.00000 655.00000
276.00000 655.00000
326.00000 647.00000
293.00000 535.00000
306.00000 531.00000
256.00000 458.00000
339.00000 780.00000
373.00000 687.00000
CURVES=2
POINTS=8
277.00000 655.00000
285.00000 657.00000
292.00000 658.00000
300.00000 659.00000
308.00000 659.00000
315.00000 657.00000
321.00000 652.00000
327.00000 647.00000
POINTS=10
265.00000 644.00000
262.00000 631.00000
259.00000 619.00000
255.00000 606.00000
251.00000 594.00000
248.00000 582.00000
252.00000 569.00000
254.00000 557.00000
259.00000 544.00000
265.00000 533.00000
ID=Acrwil_pimpli_o_ephial.JPG
ID1=6 
SCALE=0.019941
LM=21
122.00000 228.00000
175.00000 379.00000
200.00000 445.00000
235.00000 507.00000
179.00000 370.00000
183.00000 383.00000
199.00000 402.00000
199.00000 332.00000
205.00000 332.00000
232.00000 363.00000
240.00000 422.00000
235.00000 429.00000
237.00000 429.00000
249.00000 432.00000
250.00000 427.00000
274.00000 416.00000
247.00000 363.00000
253.00000 355.00000
218.00000 321.00000
297.00000 510.00000
310.00000 440.00000
CURVES=2
POINTS=8
251.00000 427.00000
254.00000 424.00000
257.00000 422.00000
260.00000 421.00000
264.00000 420.00000
267.00000 420.00000
271.00000 419.00000
274.00000 417.00000
POINTS=10
240.00000 421.00000
237.00000 414.00000
233.00000 408.00000
229.00000 402.00000
225.00000 396.00000
223.00000 389.00000
222.00000 382.00000
223.00000 375.00000
227.00000 368.00000
232.00000 363.00000
ID=Aecind_ctenop_g_perili.JPG
ID1=7 
SCALE=0.017193
LM=21
117.00000 214.00000
175.00000 377.00000
204.00000 450.00000
233.00000 504.00000
176.00000 359.00000
183.00000 379.00000
199.00000 400.00000
198.00000 310.00000
201.00000 310.00000
230.00000 343.00000
236.00000 418.00000
230.00000 426.00000
233.00000 425.00000
248.00000 429.00000
248.00000 425.00000
274.00000 408.00000
246.00000 348.00000
261.00000 343.00000
215.00000 300.00000
308.00000 516.00000
323.00000 442.00000
CURVES=2
POINTS=8
248.00000 426.00000
253.00000 426.00000
257.00000 424.00000
260.00000 421.00000
263.00000 417.00000
266.00000 414.00000
270.00000 411.00000
274.00000 409.00000
POINTS=10
236.00000 418.00000
233.00000 410.00000
229.00000 402.00000
225.00000 394.00000
222.00000 386.00000
221.00000 377.00000
221.00000 368.00000
222.00000 359.00000
225.00000 350.00000
229.00000 343.00000
ID=Alcnik_ctenop_g_mesole.JPG
ID1=8 
SCALE=0.050098
LM=21
211.00000 195.00000
217.00000 351.00000
226.00000 425.00000
248.00000 492.00000
223.00000 341.00000
224.00000 355.00000
234.00000 381.00000
254.00000 300.00000
254.00000 300.00000
279.00000 338.00000
264.00000 414.00000
258.00000 419.00000
259.00000 419.00000
269.00000 426.00000
271.00000 423.00000
304.00000 413.00000
292.00000 344.00000
306.00000 345.00000
271.00000 293.00000
316.00000 517.00000
347.00000 456.00000
CURVES=2
POINTS=8
273.00000 423.00000
278.00000 424.00000
282.00000 424.00000
287.00000 422.00000
290.00000 420.00000
294.00000 417.00000
299.00000 415.00000
303.00000 413.00000
POINTS=10
264.00000 414.00000
262.00000 405.00000
261.00000 396.00000
260.00000 387.00000
260.00000 378.00000
261.00000 369.00000
264.00000 361.00000
268.00000 353.00000
272.00000 345.00000
278.00000 338.00000
ID=Alesec_ctenop_g_mesole.JPG
ID1=9 
SCALE=0.031611
LM=21
308.00000 351.00000
343.00000 615.00000
364.00000 714.00000
403.00000 827.00000
350.00000 590.00000
357.00000 624.00000
384.00000 660.00000
405.00000 531.00000
405.00000 531.00000
439.00000 576.00000
435.00000 689.00000
432.00000 695.00000
432.00000 695.00000
450.00000 711.00000
453.00000 708.00000
517.00000 710.00000
459.00000 579.00000
477.00000 563.00000
435.00000 518.00000
511.00000 862.00000
561.00000 750.00000
CURVES=2
POINTS=8
454.00000 708.00000
463.00000 709.00000
472.00000 712.00000
481.00000 715.00000
490.00000 717.00000
500.00000 717.00000
509.00000 715.00000
517.00000 710.00000
POINTS=10
435.00000 687.00000
431.00000 675.00000
428.00000 662.00000
426.00000 650.00000
424.00000 637.00000
423.00000 624.00000
424.00000 612.00000
430.00000 600.00000
434.00000 588.00000
438.00000 576.00000
ID=Alofol_pimpli_g_ephial.JPG
ID1=11 
SCALE=0.007167
LM=21
234.00000 372.00000
317.00000 649.00000
351.00000 741.00000
431.00000 861.00000
325.00000 629.00000
335.00000 656.00000
358.00000 686.00000
357.00000 558.00000
360.00000 559.00000
405.00000 615.00000
422.00000 723.00000
411.00000 738.00000
414.00000 736.00000
432.00000 744.00000
435.00000 737.00000
487.00000 720.00000
431.00000 613.00000
450.00000 605.00000
395.00000 552.00000
514.00000 857.00000
533.00000 753.00000
CURVES=2
POINTS=8
435.00000 736.00000
443.00000 738.00000
452.00000 739.00000
460.00000 739.00000
468.00000 737.00000
476.00000 733.00000
482.00000 727.00000
487.00000 720.00000
POINTS=10
422.00000 722.00000
417.00000 711.00000
412.00000 699.00000
408.00000 688.00000
404.00000 676.00000
401.00000 664.00000
401.00000 652.00000
401.00000 639.00000
401.00000 627.00000
405.00000 615.00000
ID=Anater_pimpli_g_ephial.JPG
ID1=12 
SCALE=0.014813
LM=21
153.00000 235.00000
224.00000 406.00000
247.00000 469.00000
287.00000 537.00000
222.00000 387.00000
231.00000 408.00000
254.00000 431.00000
249.00000 336.00000
249.00000 336.00000
278.00000 359.00000
286.00000 443.00000
286.00000 446.00000
287.00000 445.00000
310.00000 455.00000
310.00000 455.00000
348.00000 440.00000
294.00000 361.00000
302.00000 351.00000
265.00000 322.00000
361.00000 545.00000
380.00000 463.00000
CURVES=2
POINTS=8
309.00000 455.00000
315.00000 455.00000
321.00000 455.00000
328.00000 454.00000
334.00000 452.00000
339.00000 449.00000
344.00000 445.00000
348.00000 441.00000
POINTS=10
286.00000 441.00000
283.00000 432.00000
280.00000 423.00000
278.00000 414.00000
276.00000 405.00000
275.00000 396.00000
274.00000 387.00000
275.00000 377.00000
276.00000 368.00000
277.00000 359.00000
ID=Anipal_orthoc_o_helict.JPG
ID1=13 
SCALE=0.010031
LM=21
163.00000 227.00000
253.00000 411.00000
282.00000 469.00000
328.00000 535.00000
255.00000 396.00000
262.00000 411.00000
278.00000 428.00000
264.00000 333.00000
269.00000 331.00000
312.00000 366.00000
326.00000 445.00000
321.00000 455.00000
324.00000 454.00000
338.00000 459.00000
339.00000 453.00000
367.00000 430.00000
332.00000 368.00000
343.00000 359.00000
283.00000 316.00000
410.00000 534.00000
419.00000 456.00000
CURVES=2
POINTS=8
339.00000 453.00000
345.00000 452.00000
350.00000 451.00000
354.00000 448.00000
357.00000 443.00000
359.00000 438.00000
363.00000 434.00000
367.00000 430.00000
POINTS=10
326.00000 444.00000
320.00000 436.00000
315.00000 428.00000
310.00000 419.00000
306.00000 411.00000
302.00000 402.00000
301.00000 392.00000
302.00000 382.00000
306.00000 373.00000
312.00000 366.00000
ID=Anitru_ctenop_g_eurypr.JPG
ID1=14 
SCALE=0.012915
LM=21
149.00000 228.00000
220.00000 382.00000
254.00000 449.00000
298.00000 508.00000
222.00000 368.00000
228.00000 382.00000
255.00000 404.00000
244.00000 319.00000
253.00000 319.00000
281.00000 341.00000
302.00000 410.00000
292.00000 420.00000
297.00000 416.00000
311.00000 417.00000
312.00000 414.00000
347.00000 402.00000
297.00000 340.00000
307.00000 327.00000
271.00000 306.00000
385.00000 528.00000
396.00000 423.00000
CURVES=2
POINTS=8
312.00000 413.00000
317.00000 411.00000
322.00000 409.00000
327.00000 408.00000
332.00000 408.00000
337.00000 406.00000
342.00000 405.00000
347.00000 403.00000
POINTS=10
302.00000 410.00000
297.00000 403.00000
293.00000 396.00000
288.00000 389.00000
284.00000 382.00000
281.00000 374.00000
279.00000 366.00000
278.00000 357.00000
279.00000 349.00000
281.00000 341.00000
ID=Anoalo_campop_g.JPG
ID1=15 
SCALE=0.009219
LM=21
140.00000 232.00000
180.00000 404.00000
198.00000 458.00000
229.00000 522.00000
187.00000 387.00000
189.00000 404.00000
206.00000 423.00000
214.00000 343.00000
221.00000 344.00000
245.00000 371.00000
245.00000 444.00000
237.00000 448.00000
237.00000 449.00000
254.00000 452.00000
254.00000 452.00000
282.00000 435.00000
260.00000 376.00000
275.00000 371.00000
237.00000 333.00000
301.00000 537.00000
321.00000 467.00000
CURVES=2
POINTS=8
255.00000 452.00000
260.00000 452.00000
264.00000 451.00000
267.00000 447.00000
270.00000 443.00000
274.00000 441.00000
278.00000 438.00000
282.00000 435.00000
POINTS=10
245.00000 443.00000
242.00000 435.00000
239.00000 427.00000
237.00000 419.00000
235.00000 411.00000
234.00000 402.00000
235.00000 394.00000
237.00000 386.00000
240.00000 378.00000
245.00000 371.00000
ID=Anoref_ctenop_o_mesole.JPG
ID1=16 
SCALE=0.017397
LM=21
133.00000 197.00000
237.00000 384.00000
277.00000 461.00000
345.00000 540.00000
232.00000 361.00000
240.00000 383.00000
286.00000 417.00000
257.00000 301.00000
257.00000 301.00000
291.00000 326.00000
323.00000 419.00000
322.00000 433.00000
325.00000 431.00000
343.00000 438.00000
345.00000 427.00000
379.00000 403.00000
302.00000 323.00000
308.00000 309.00000
268.00000 286.00000
429.00000 523.00000
420.00000 416.00000
CURVES=2
POINTS=8
345.00000 427.00000
351.00000 427.00000
358.00000 426.00000
364.00000 424.00000
369.00000 420.00000
374.00000 416.00000
377.00000 410.00000
379.00000 404.00000
POINTS=10
323.00000 418.00000
316.00000 409.00000
311.00000 400.00000
305.00000 390.00000
300.00000 380.00000
297.00000 370.00000
294.00000 359.00000
292.00000 348.00000
292.00000 337.00000
291.00000 326.00000
ID=Apeobl_orthoc_g_helict.JPG
ID1=17 
SCALE=0.007547
LM=21
141.00000 237.00000
216.00000 393.00000
248.00000 450.00000
303.00000 514.00000
217.00000 380.00000
222.00000 391.00000
241.00000 409.00000
225.00000 323.00000
231.00000 323.00000
269.00000 355.00000
290.00000 426.00000
284.00000 436.00000
289.00000 433.00000
297.00000 435.00000
297.00000 431.00000
320.00000 410.00000
284.00000 355.00000
297.00000 347.00000
242.00000 310.00000
376.00000 506.00000
373.00000 434.00000
CURVES=2
POINTS=8
298.00000 431.00000
302.00000 430.00000
307.00000 428.00000
309.00000 425.00000
311.00000 420.00000
314.00000 417.00000
317.00000 413.00000
320.00000 410.00000
POINTS=10
289.00000 425.00000
283.00000 418.00000
278.00000 412.00000
273.00000 404.00000
269.00000 397.00000
266.00000 389.00000
264.00000 380.00000
264.00000 372.00000
266.00000 363.00000
269.00000 355.00000
ID=Aphlep_ctenop_g_mesole.JPG
ID1=18 
SCALE=0.019577
LM=21
170.00000 212.00000
253.00000 385.00000
278.00000 439.00000
324.00000 520.00000
254.00000 366.00000
262.00000 385.00000
291.00000 408.00000
276.00000 305.00000
276.00000 305.00000
319.00000 331.00000
328.00000 406.00000
321.00000 419.00000
323.00000 418.00000
339.00000 422.00000
342.00000 411.00000
374.00000 398.00000
329.00000 330.00000
336.00000 319.00000
294.00000 290.00000
422.00000 520.00000
429.00000 427.00000
CURVES=2
POINTS=8
342.00000 411.00000
347.00000 410.00000
351.00000 408.00000
356.00000 407.00000
361.00000 405.00000
365.00000 403.00000
370.00000 400.00000
374.00000 398.00000
POINTS=10
327.00000 405.00000
324.00000 397.00000
322.00000 389.00000
320.00000 381.00000
318.00000 373.00000
317.00000 364.00000
317.00000 356.00000
317.00000 348.00000
318.00000 339.00000
319.00000 331.00000
ID=Apobor_ctenop_g_pionin.JPG
ID1=19 
SCALE=0.007934
LM=21
150.00000 233.00000
200.00000 379.00000
226.00000 436.00000
258.00000 495.00000
203.00000 363.00000
211.00000 384.00000
228.00000 402.00000
222.00000 319.00000
230.00000 319.00000
254.00000 349.00000
268.00000 422.00000
261.00000 426.00000
261.00000 426.00000
276.00000 425.00000
276.00000 425.00000
300.00000 406.00000
272.00000 350.00000
284.00000 342.00000
239.00000 306.00000
339.00000 503.00000
346.00000 438.00000
CURVES=2
POINTS=8
276.00000 425.00000
279.00000 422.00000
283.00000 420.00000
286.00000 417.00000
290.00000 414.00000
293.00000 411.00000
297.00000 409.00000
300.00000 406.00000
POINTS=10
268.00000 421.00000
264.00000 413.00000
260.00000 406.00000
256.00000 398.00000
252.00000 390.00000
249.00000 382.00000
247.00000 373.00000
247.00000 365.00000
250.00000 356.00000
254.00000 349.00000
ID=Arbida_ctenop_o_mesole.JPG
ID1=21 
SCALE=0.016617
LM=21
145.00000 290.00000
250.00000 446.00000
307.00000 517.00000
366.00000 566.00000
250.00000 432.00000
260.00000 446.00000
289.00000 466.00000
250.00000 368.00000
257.00000 365.00000
295.00000 382.00000
338.00000 473.00000
331.00000 483.00000
331.00000 483.00000
349.00000 474.00000
349.00000 474.00000
371.00000 441.00000
313.00000 383.00000
324.00000 368.00000
267.00000 347.00000
452.00000 546.00000
440.00000 458.00000
CURVES=2
POINTS=8
349.00000 474.00000
352.00000 469.00000
355.00000 464.00000
358.00000 459.00000
361.00000 454.00000
364.00000 450.00000
367.00000 445.00000
371.00000 441.00000
POINTS=10
338.00000 472.00000
330.00000 464.00000
322.00000 455.00000
314.00000 447.00000
306.00000 438.00000
301.00000 428.00000
298.00000 417.00000
296.00000 405.00000
295.00000 394.00000
295.00000 382.00000
ID=Astsoc_ctenop_o_pionin.JPG
ID1=22 
SCALE=0.012186
LM=21
129.00000 233.00000
195.00000 391.00000
226.00000 456.00000
267.00000 517.00000
198.00000 374.00000
205.00000 391.00000
224.00000 414.00000
214.00000 328.00000
216.00000 328.00000
252.00000 362.00000
269.00000 437.00000
262.00000 441.00000
262.00000 441.00000
278.00000 442.00000
278.00000 442.00000
303.00000 425.00000
271.00000 363.00000
280.00000 356.00000
236.00000 319.00000
344.00000 522.00000
351.00000 451.00000
CURVES=2
POINTS=8
279.00000 441.00000
283.00000 439.00000
287.00000 439.00000
291.00000 437.00000
294.00000 434.00000
297.00000 431.00000
300.00000 428.00000
303.00000 425.00000
POINTS=10
269.00000 436.00000
265.00000 428.00000
260.00000 420.00000
256.00000 413.00000
251.00000 405.00000
247.00000 397.00000
245.00000 389.00000
246.00000 380.00000
247.00000 371.00000
251.00000 363.00000
ID=Atibim_ctenop_o_mesole.JPG
ID1=23 
SCALE=0.016898
LM=21
275.00000 387.00000
405.00000 562.00000
451.00000 624.00000
537.00000 703.00000
404.00000 542.00000
414.00000 560.00000
454.00000 586.00000
422.00000 483.00000
428.00000 480.00000
470.00000 498.00000
508.00000 591.00000
504.00000 599.00000
504.00000 599.00000
532.00000 598.00000
532.00000 598.00000
575.00000 556.00000
492.00000 495.00000
501.00000 481.00000
442.00000 459.00000
642.00000 683.00000
621.00000 566.00000
CURVES=2
POINTS=8
532.00000 597.00000
540.00000 593.00000
548.00000 589.00000
555.00000 585.00000
562.00000 579.00000
567.00000 572.00000
573.00000 564.00000
575.00000 556.00000
POINTS=10
508.00000 590.00000
502.00000 580.00000
496.00000 571.00000
489.00000 562.00000
482.00000 552.00000
475.00000 543.00000
471.00000 532.00000
469.00000 521.00000
469.00000 509.00000
469.00000 498.00000
ID=Atobuc_trypho_o_oedemo.JPG
ID1=24 
SCALE=0.007626
LM=21
228.00000 255.00000
384.00000 475.00000
440.00000 554.00000
541.00000 650.00000
383.00000 456.00000
392.00000 473.00000
424.00000 495.00000
390.00000 381.00000
390.00000 381.00000
447.00000 418.00000
495.00000 516.00000
489.00000 528.00000
491.00000 527.00000
507.00000 528.00000
508.00000 525.00000
557.00000 490.00000
473.00000 406.00000
486.00000 390.00000
409.00000 357.00000
614.00000 619.00000
600.00000 505.00000
CURVES=2
POINTS=8
508.00000 524.00000
517.00000 522.00000
527.00000 521.00000
536.00000 520.00000
545.00000 517.00000
550.00000 509.00000
553.00000 500.00000
557.00000 491.00000
POINTS=10
495.00000 516.00000
488.00000 505.00000
481.00000 494.00000
472.00000 485.00000
464.00000 475.00000
455.00000 465.00000
448.00000 454.00000
443.00000 446.00000
445.00000 431.00000
447.00000 418.00000
ID=Atrsem_pimpli_g_delome.JPG
ID1=25 
SCALE=0.023775
LM=21
166.00000 264.00000
214.00000 412.00000
232.00000 469.00000
261.00000 525.00000
218.00000 397.00000
221.00000 411.00000
234.00000 432.00000
235.00000 358.00000
242.00000 358.00000
268.00000 390.00000
267.00000 456.00000
261.00000 461.00000
264.00000 460.00000
274.00000 463.00000
274.00000 461.00000
302.00000 442.00000
282.00000 392.00000
290.00000 385.00000
253.00000 348.00000
329.00000 531.00000
338.00000 465.00000
CURVES=2
POINTS=8
274.00000 460.00000
279.00000 460.00000
284.00000 458.00000
287.00000 454.00000
289.00000 449.00000
293.00000 447.00000
297.00000 444.00000
302.00000 442.00000
POINTS=10
267.00000 455.00000
264.00000 448.00000
262.00000 441.00000
260.00000 433.00000
259.00000 426.00000
258.00000 418.00000
259.00000 411.00000
262.00000 404.00000
264.00000 397.00000
268.00000 390.00000
ID=Azeery_ctenop_g_mesole.JPG
ID1=26 
SCALE=0.016397
LM=21
244.00000 238.00000
262.00000 370.00000
266.00000 418.00000
279.00000 477.00000
268.00000 363.00000
270.00000 377.00000
274.00000 393.00000
290.00000 327.00000
290.00000 327.00000
309.00000 355.00000
302.00000 419.00000
294.00000 423.00000
298.00000 423.00000
308.00000 429.00000
309.00000 426.00000
336.00000 415.00000
326.00000 364.00000
337.00000 362.00000
306.00000 319.00000
345.00000 507.00000
374.00000 444.00000
CURVES=2
POINTS=8
309.00000 426.00000
313.00000 427.00000
318.00000 427.00000
321.00000 425.00000
325.00000 422.00000
328.00000 420.00000
332.00000 417.00000
336.00000 415.00000
POINTS=10
302.00000 418.00000
301.00000 411.00000
300.00000 403.00000
299.00000 396.00000
298.00000 389.00000
298.00000 381.00000
299.00000 374.00000
301.00000 367.00000
305.00000 361.00000
309.00000 355.00000
ID=Barlae_ctenop_g_mesole.JPG
ID1=27 
SCALE=0.020223
LM=21
180.00000 251.00000
236.00000 381.00000
264.00000 434.00000
297.00000 480.00000
242.00000 370.00000
249.00000 383.00000
268.00000 402.00000
262.00000 330.00000
262.00000 330.00000
285.00000 345.00000
304.00000 412.00000
294.00000 423.00000
300.00000 422.00000
312.00000 424.00000
312.00000 415.00000
337.00000 392.00000
305.00000 344.00000
312.00000 334.00000
281.00000 317.00000
376.00000 491.00000
392.00000 419.00000
CURVES=2
POINTS=8
313.00000 415.00000
317.00000 412.00000
319.00000 408.00000
322.00000 404.00000
325.00000 400.00000
329.00000 397.00000
333.00000 395.00000
337.00000 392.00000
POINTS=10
304.00000 412.00000
300.00000 405.00000
296.00000 398.00000
293.00000 391.00000
290.00000 384.00000
287.00000 376.00000
286.00000 369.00000
285.00000 361.00000
284.00000 353.00000
284.00000 345.00000
ID=Battri_campop_g.JPG
ID1=28 
SCALE=0.013310
LM=21
174.00000 284.00000
236.00000 442.00000
260.00000 496.00000
311.00000 573.00000
241.00000 428.00000
245.00000 441.00000
255.00000 461.00000
260.00000 383.00000
266.00000 383.00000
294.00000 405.00000
304.00000 477.00000
294.00000 485.00000
294.00000 485.00000
316.00000 480.00000
316.00000 480.00000
343.00000 462.00000
311.00000 403.00000
322.00000 396.00000
280.00000 365.00000
387.00000 568.00000
397.00000 489.00000
CURVES=2
POINTS=8
316.00000 479.00000
320.00000 476.00000
323.00000 473.00000
327.00000 470.00000
331.00000 467.00000
335.00000 465.00000
340.00000 463.00000
344.00000 462.00000
POINTS=10
304.00000 476.00000
301.00000 468.00000
297.00000 461.00000
294.00000 453.00000
291.00000 446.00000
288.00000 438.00000
289.00000 430.00000
290.00000 422.00000
292.00000 414.00000
294.00000 406.00000
ID=Benfus_campop_o.JPG
ID1=29 
SCALE=0.019512
LM=21
271.00000 351.00000
348.00000 578.00000
393.00000 691.00000
429.00000 766.00000
353.00000 556.00000
358.00000 578.00000
393.00000 623.00000
389.00000 502.00000
397.00000 500.00000
452.00000 553.00000
450.00000 638.00000
439.00000 646.00000
439.00000 646.00000
469.00000 651.00000
469.00000 651.00000
522.00000 638.00000
489.00000 547.00000
504.00000 539.00000
431.00000 481.00000
563.00000 812.00000
609.00000 702.00000
CURVES=2
POINTS=8
469.00000 652.00000
477.00000 650.00000
484.00000 649.00000
492.00000 647.00000
499.00000 645.00000
507.00000 642.00000
514.00000 640.00000
522.00000 638.00000
POINTS=10
450.00000 637.00000
447.00000 628.00000
445.00000 619.00000
443.00000 609.00000
443.00000 599.00000
444.00000 590.00000
445.00000 580.00000
447.00000 571.00000
449.00000 561.00000
451.00000 552.00000
ID=Boenig_trypho_o_trypho.JPG
ID1=31 
SCALE=0.013108
LM=21
171.00000 234.00000
305.00000 392.00000
368.00000 449.00000
447.00000 514.00000
306.00000 370.00000
326.00000 388.00000
355.00000 411.00000
306.00000 316.00000
316.00000 313.00000
357.00000 333.00000
414.00000 406.00000
407.00000 422.00000
407.00000 422.00000
421.00000 407.00000
421.00000 407.00000
444.00000 372.00000
381.00000 323.00000
389.00000 304.00000
338.00000 290.00000
537.00000 494.00000
520.00000 390.00000
CURVES=2
POINTS=8
421.00000 406.00000
422.00000 400.00000
422.00000 393.00000
424.00000 387.00000
428.00000 383.00000
434.00000 380.00000
439.00000 377.00000
443.00000 372.00000
POINTS=10
414.00000 405.00000
408.00000 397.00000
400.00000 390.00000
391.00000 384.00000
384.00000 378.00000
377.00000 370.00000
371.00000 361.00000
366.00000 352.00000
361.00000 343.00000
357.00000 334.00000
ID=Botbic_metopi_o_otherM.JPG
ID1=32 
SCALE=0.012277
LM=21
190.00000 276.00000
247.00000 412.00000
272.00000 467.00000
311.00000 529.00000
252.00000 399.00000
260.00000 416.00000
272.00000 431.00000
276.00000 364.00000
279.00000 364.00000
316.00000 393.00000
311.00000 446.00000
303.00000 454.00000
306.00000 459.00000
319.00000 458.00000
319.00000 451.00000
347.00000 429.00000
332.00000 393.00000
342.00000 389.00000
294.00000 351.00000
387.00000 537.00000
403.00000 464.00000
CURVES=2
POINTS=8
320.00000 451.00000
324.00000 448.00000
328.00000 445.00000
332.00000 442.00000
336.00000 438.00000
340.00000 435.00000
344.00000 432.00000
348.00000 429.00000
POINTS=10
311.00000 445.00000
308.00000 439.00000
305.00000 434.00000
302.00000 428.00000
301.00000 421.00000
301.00000 415.00000
303.00000 409.00000
307.00000 403.00000
311.00000 398.00000
316.00000 394.00000
ID=Brepul_ctenop_g_perili.JPG
ID1=33 
SCALE=0.015966
LM=21
239.00000 247.00000
308.00000 390.00000
346.00000 467.00000
377.00000 516.00000
312.00000 380.00000
316.00000 391.00000
341.00000 406.00000
331.00000 325.00000
338.00000 324.00000
377.00000 348.00000
385.00000 407.00000
379.00000 414.00000
379.00000 414.00000
392.00000 410.00000
392.00000 410.00000
419.00000 391.00000
394.00000 347.00000
403.00000 339.00000
357.00000 309.00000
483.00000 525.00000
490.00000 433.00000
CURVES=2
POINTS=8
392.00000 410.00000
396.00000 407.00000
400.00000 405.00000
404.00000 402.00000
408.00000 400.00000
412.00000 397.00000
415.00000 394.00000
419.00000 391.00000
POINTS=10
385.00000 406.00000
382.00000 400.00000
379.00000 394.00000
376.00000 388.00000
373.00000 382.00000
372.00000 375.00000
372.00000 368.00000
372.00000 362.00000
374.00000 355.00000
377.00000 349.00000
ID=Cacnig_ctenop_o_pionin.JPG
ID1=34 
SCALE=0.007513
LM=21
149.00000 271.00000
220.00000 405.00000
247.00000 459.00000
295.00000 522.00000
220.00000 393.00000
225.00000 404.00000
242.00000 422.00000
237.00000 348.00000
243.00000 347.00000
270.00000 364.00000
290.00000 435.00000
278.00000 447.00000
285.00000 444.00000
300.00000 449.00000
299.00000 437.00000
324.00000 422.00000
283.00000 364.00000
291.00000 356.00000
258.00000 335.00000
373.00000 521.00000
378.00000 450.00000
CURVES=2
POINTS=8
299.00000 437.00000
302.00000 435.00000
306.00000 433.00000
310.00000 431.00000
313.00000 429.00000
317.00000 427.00000
321.00000 424.00000
324.00000 422.00000
POINTS=10
289.00000 434.00000
285.00000 427.00000
281.00000 420.00000
277.00000 413.00000
273.00000 405.00000
270.00000 398.00000
270.00000 390.00000
269.00000 381.00000
269.00000 373.00000
270.00000 365.00000
ID=Calalb_campop_g.JPG
ID1=35 
SCALE=0.011447
LM=21
254.00000 334.00000
317.00000 594.00000
340.00000 687.00000
401.00000 810.00000
323.00000 576.00000
329.00000 598.00000
351.00000 637.00000
354.00000 516.00000
354.00000 516.00000
395.00000 577.00000
404.00000 680.00000
394.00000 691.00000
395.00000 690.00000
411.00000 699.00000
414.00000 694.00000
466.00000 684.00000
422.00000 577.00000
438.00000 570.00000
383.00000 507.00000
482.00000 823.00000
507.00000 717.00000
CURVES=2
POINTS=8
415.00000 693.00000
422.00000 696.00000
430.00000 697.00000
438.00000 697.00000
445.00000 696.00000
453.00000 693.00000
460.00000 689.00000
466.00000 685.00000
POINTS=10
404.00000 679.00000
401.00000 668.00000
398.00000 656.00000
393.00000 645.00000
389.00000 634.00000
385.00000 623.00000
388.00000 612.00000
391.00000 600.00000
393.00000 589.00000
395.00000 577.00000
ID=Calgra_pimpli_g_ephial.JPG
ID1=36 
SCALE=0.012180
LM=21
120.00000 270.00000
198.00000 404.00000
227.00000 446.00000
290.00000 516.00000
200.00000 393.00000
208.00000 407.00000
220.00000 419.00000
211.00000 347.00000
215.00000 347.00000
245.00000 368.00000
266.00000 428.00000
259.00000 440.00000
263.00000 438.00000
276.00000 436.00000
275.00000 430.00000
296.00000 407.00000
261.00000 366.00000
271.00000 357.00000
228.00000 334.00000
356.00000 501.00000
351.00000 431.00000
CURVES=2
POINTS=8
275.00000 429.00000
277.00000 425.00000
279.00000 421.00000
281.00000 417.00000
285.00000 415.00000
289.00000 412.00000
292.00000 410.00000
296.00000 407.00000
POINTS=10
266.00000 428.00000
262.00000 422.00000
258.00000 416.00000
254.00000 410.00000
251.00000 403.00000
248.00000 397.00000
246.00000 390.00000
245.00000 382.00000
244.00000 375.00000
244.00000 368.00000
ID=Cambel_campop_g.JPG
ID1=37 
SCALE=0.018204
LM=21
234.00000 161.00000
225.00000 343.00000
220.00000 412.00000
229.00000 496.00000
233.00000 329.00000
232.00000 344.00000
240.00000 377.00000
277.00000 292.00000
278.00000 289.00000
300.00000 336.00000
273.00000 414.00000
263.00000 417.00000
263.00000 417.00000
281.00000 426.00000
281.00000 426.00000
322.00000 422.00000
318.00000 346.00000
337.00000 345.00000
300.00000 281.00000
309.00000 550.00000
367.00000 477.00000
CURVES=2
POINTS=8
282.00000 426.00000
288.00000 427.00000
293.00000 429.00000
299.00000 426.00000
304.00000 423.00000
310.00000 422.00000
316.00000 422.00000
322.00000 422.00000
POINTS=10
273.00000 413.00000
274.00000 403.00000
273.00000 394.00000
273.00000 384.00000
274.00000 374.00000
274.00000 364.00000
277.00000 356.00000
284.00000 349.00000
291.00000 342.00000
299.00000 336.00000
ID=Camcon_ctenop_o_mesole.JPG
ID1=38 
SCALE=0.017863
LM=21
291.00000 400.00000
405.00000 572.00000
446.00000 631.00000
516.00000 704.00000
409.00000 558.00000
417.00000 574.00000
444.00000 599.00000
428.00000 509.00000
428.00000 506.00000
461.00000 531.00000
492.00000 618.00000
487.00000 623.00000
487.00000 623.00000
498.00000 619.00000
498.00000 619.00000
534.00000 589.00000
495.00000 530.00000
499.00000 522.00000
448.00000 490.00000
592.00000 701.00000
591.00000 613.00000
CURVES=2
POINTS=8
498.00000 619.00000
502.00000 614.00000
509.00000 611.00000
516.00000 610.00000
521.00000 606.00000
526.00000 602.00000
530.00000 596.00000
534.00000 590.00000
POINTS=10
491.00000 617.00000
487.00000 607.00000
482.00000 598.00000
476.00000 589.00000
470.00000 581.00000
464.00000 572.00000
460.00000 562.00000
459.00000 552.00000
459.00000 541.00000
460.00000 531.00000
ID=Camnas_trypho_o_oedemo.JPG
ID1=40 
SCALE=0.011167
LM=21
165.00000 293.00000
320.00000 493.00000
377.00000 562.00000
485.00000 642.00000
322.00000 479.00000
332.00000 498.00000
364.00000 522.00000
324.00000 416.00000
331.00000 415.00000
398.00000 462.00000
440.00000 549.00000
439.00000 564.00000
439.00000 564.00000
463.00000 564.00000
462.00000 557.00000
507.00000 527.00000
431.00000 456.00000
442.00000 444.00000
349.00000 397.00000
562.00000 619.00000
558.00000 538.00000
CURVES=2
POINTS=8
463.00000 557.00000
470.00000 553.00000
477.00000 550.00000
485.00000 548.00000
493.00000 546.00000
499.00000 542.00000
504.00000 535.00000
507.00000 528.00000
POINTS=10
440.00000 548.00000
432.00000 540.00000
424.00000 533.00000
416.00000 524.00000
409.00000 516.00000
403.00000 507.00000
400.00000 496.00000
400.00000 485.00000
399.00000 474.00000
398.00000 463.00000
ID=Campul_pimpli_g_ephial.JPG
ID1=41 
SCALE=0.023695
LM=21
242.00000 304.00000
404.00000 597.00000
444.00000 675.00000
578.00000 817.00000
411.00000 582.00000
417.00000 603.00000
444.00000 638.00000
432.00000 493.00000
432.00000 493.00000
498.00000 550.00000
536.00000 674.00000
530.00000 691.00000
533.00000 687.00000
554.00000 691.00000
555.00000 687.00000
612.00000 647.00000
535.00000 547.00000
544.00000 539.00000
461.00000 473.00000
675.00000 795.00000
678.00000 671.00000
CURVES=2
POINTS=8
555.00000 686.00000
565.00000 684.00000
575.00000 681.00000
586.00000 679.00000
595.00000 675.00000
602.00000 666.00000
607.00000 657.00000
612.00000 648.00000
POINTS=10
536.00000 673.00000
528.00000 660.00000
521.00000 648.00000
513.00000 635.00000
505.00000 623.00000
501.00000 609.00000
500.00000 594.00000
498.00000 579.00000
498.00000 565.00000
498.00000 550.00000
ID=Camspi_pimpli_g_ephial.JPG
ID1=42 
SCALE=0.020224
LM=21
162.00000 269.00000
256.00000 385.00000
295.00000 427.00000
351.00000 474.00000
255.00000 371.00000
265.00000 384.00000
287.00000 397.00000
258.00000 327.00000
264.00000 326.00000
296.00000 340.00000
328.00000 394.00000
323.00000 407.00000
326.00000 405.00000
339.00000 403.00000
336.00000 395.00000
360.00000 378.00000
309.00000 336.00000
317.00000 325.00000
278.00000 313.00000
421.00000 460.00000
407.00000 389.00000
CURVES=2
POINTS=8
337.00000 395.00000
340.00000 392.00000
343.00000 389.00000
347.00000 387.00000
351.00000 386.00000
354.00000 384.00000
357.00000 381.00000
360.00000 378.00000
POINTS=10
327.00000 394.00000
322.00000 389.00000
317.00000 383.00000
312.00000 378.00000
307.00000 374.00000
301.00000 368.00000
299.00000 362.00000
298.00000 355.00000
297.00000 347.00000
296.00000 341.00000
ID=Camtib_campop_g.JPG
ID1=43 
SCALE=0.013623
LM=21
208.00000 220.00000
326.00000 388.00000
372.00000 449.00000
422.00000 506.00000
321.00000 367.00000
331.00000 382.00000
369.00000 409.00000
330.00000 317.00000
346.00000 321.00000
387.00000 343.00000
411.00000 400.00000
404.00000 417.00000
409.00000 413.00000
427.00000 412.00000
426.00000 405.00000
451.00000 389.00000
411.00000 337.00000
423.00000 323.00000
366.00000 302.00000
533.00000 521.00000
530.00000 425.00000
CURVES=2
POINTS=8
427.00000 405.00000
430.00000 402.00000
434.00000 401.00000
438.00000 400.00000
442.00000 398.00000
446.00000 396.00000
449.00000 393.00000
451.00000 390.00000
POINTS=10
410.00000 399.00000
406.00000 394.00000
401.00000 388.00000
397.00000 383.00000
393.00000 377.00000
390.00000 371.00000
387.00000 365.00000
386.00000 358.00000
386.00000 351.00000
387.00000 344.00000
ID=Cardre_metopi_g_otherM.JPG
ID1=44 
SCALE=0.008743
LM=21
149.00000 270.00000
254.00000 381.00000
288.00000 417.00000
337.00000 461.00000
254.00000 369.00000
263.00000 380.00000
277.00000 390.00000
244.00000 321.00000
249.00000 319.00000
281.00000 331.00000
318.00000 387.00000
315.00000 403.00000
319.00000 398.00000
332.00000 396.00000
328.00000 387.00000
353.00000 364.00000
297.00000 327.00000
306.00000 316.00000
261.00000 306.00000
423.00000 451.00000
404.00000 369.00000
CURVES=2
POINTS=8
328.00000 387.00000
331.00000 383.00000
334.00000 379.00000
338.00000 376.00000
342.00000 373.00000
346.00000 370.00000
350.00000 367.00000
354.00000 364.00000
POINTS=10
318.00000 387.00000
313.00000 382.00000
307.00000 376.00000
302.00000 371.00000
298.00000 365.00000
293.00000 359.00000
289.00000 353.00000
286.00000 346.00000
283.00000 339.00000
281.00000 332.00000
ID=Casten_campop_g.JPG
ID1=45 
SCALE=0.009907
LM=21
156.00000 200.00000
197.00000 364.00000
214.00000 423.00000
243.00000 489.00000
199.00000 347.00000
202.00000 364.00000
226.00000 391.00000
227.00000 307.00000
230.00000 307.00000
258.00000 332.00000
263.00000 404.00000
258.00000 410.00000
261.00000 410.00000
270.00000 418.00000
275.00000 413.00000
320.00000 411.00000
277.00000 333.00000
288.00000 327.00000
248.00000 294.00000
322.00000 504.00000
354.00000 430.00000
CURVES=2
POINTS=8
275.00000 413.00000
282.00000 415.00000
288.00000 418.00000
295.00000 419.00000
302.00000 420.00000
309.00000 419.00000
315.00000 416.00000
320.00000 411.00000
POINTS=10
263.00000 403.00000
261.00000 395.00000
258.00000 387.00000
255.00000 380.00000
252.00000 372.00000
251.00000 364.00000
251.00000 356.00000
253.00000 348.00000
255.00000 340.00000
258.00000 332.00000
ID=Catfem_orthoc_g_helict.JPG
ID1=46 
SCALE=0.009316
LM=21
204.00000 263.00000
264.00000 425.00000
291.00000 486.00000
333.00000 547.00000
266.00000 413.00000
271.00000 427.00000
292.00000 449.00000
278.00000 348.00000
277.00000 343.00000
326.00000 389.00000
328.00000 462.00000
321.00000 469.00000
322.00000 472.00000
338.00000 476.00000
337.00000 471.00000
361.00000 451.00000
335.00000 390.00000
346.00000 381.00000
290.00000 332.00000
397.00000 541.00000
406.00000 477.00000
CURVES=2
POINTS=8
338.00000 470.00000
343.00000 470.00000
347.00000 469.00000
350.00000 465.00000
352.00000 461.00000
354.00000 457.00000
357.00000 454.00000
361.00000 451.00000
POINTS=10
328.00000 461.00000
326.00000 453.00000
323.00000 445.00000
319.00000 437.00000
316.00000 429.00000
314.00000 421.00000
316.00000 412.00000
318.00000 404.00000
322.00000 396.00000
326.00000 389.00000
ID=Catpec_ctenop_g_eurypr.JPG
ID1=47 
SCALE=0.021788
LM=21
285.00000 406.00000
500.00000 657.00000
564.00000 735.00000
683.00000 838.00000
487.00000 622.00000
513.00000 657.00000
545.00000 680.00000
502.00000 546.00000
506.00000 545.00000
572.00000 580.00000
628.00000 690.00000
625.00000 712.00000
627.00000 709.00000
657.00000 710.00000
655.00000 700.00000
705.00000 661.00000
602.00000 565.00000
612.00000 552.00000
528.00000 518.00000
805.00000 806.00000
779.00000 676.00000
CURVES=2
POINTS=8
656.00000 699.00000
665.00000 697.00000
673.00000 693.00000
681.00000 689.00000
688.00000 683.00000
694.00000 676.00000
700.00000 669.00000
704.00000 661.00000
POINTS=10
629.00000 690.00000
620.00000 679.00000
610.00000 668.00000
601.00000 658.00000
591.00000 647.00000
582.00000 636.00000
580.00000 622.00000
577.00000 608.00000
575.00000 594.00000
572.00000 580.00000
ID=Cenfas_pimpli_g_ephial.JPG
ID1=48 
SCALE=0.017609
LM=21
160.00000 237.00000
265.00000 340.00000
295.00000 366.00000
372.00000 418.00000
265.00000 331.00000
272.00000 341.00000
284.00000 345.00000
259.00000 285.00000
263.00000 284.00000
290.00000 294.00000
334.00000 341.00000
331.00000 356.00000
331.00000 356.00000
343.00000 341.00000
343.00000 341.00000
356.00000 323.00000
303.00000 288.00000
310.00000 277.00000
266.00000 265.00000
433.00000 391.00000
410.00000 326.00000
CURVES=2
POINTS=8
343.00000 340.00000
345.00000 338.00000
346.00000 335.00000
348.00000 333.00000
350.00000 330.00000
352.00000 328.00000
354.00000 326.00000
356.00000 324.00000
POINTS=10
333.00000 340.00000
327.00000 336.00000
321.00000 333.00000
315.00000 329.00000
310.00000 324.00000
304.00000 319.00000
299.00000 314.00000
295.00000 308.00000
292.00000 302.00000
290.00000 295.00000
ID=Chacan_campop_o.JPG
ID1=49 
SCALE=0.024915
LM=21
269.00000 388.00000
443.00000 588.00000
497.00000 652.00000
566.00000 725.00000
440.00000 570.00000
457.00000 590.00000
487.00000 607.00000
428.00000 484.00000
435.00000 483.00000
493.00000 514.00000
545.00000 617.00000
541.00000 627.00000
541.00000 627.00000
555.00000 619.00000
555.00000 619.00000
595.00000 575.00000
515.00000 508.00000
523.00000 495.00000
451.00000 466.00000
688.00000 720.00000
660.00000 595.00000
CURVES=2
POINTS=8
556.00000 618.00000
561.00000 612.00000
567.00000 606.00000
573.00000 600.00000
579.00000 594.00000
584.00000 588.00000
589.00000 582.00000
595.00000 576.00000
POINTS=10
544.00000 615.00000
536.00000 605.00000
527.00000 595.00000
519.00000 585.00000
511.00000 575.00000
503.00000 564.00000
497.00000 553.00000
494.00000 540.00000
493.00000 527.00000
492.00000 514.00000
ID=Chiluc_trypho_o_trypho.JPG
ID1=50 
SCALE=0.009065
LM=21
167.00000 254.00000
302.00000 394.00000
345.00000 437.00000
396.00000 479.00000
298.00000 376.00000
311.00000 391.00000
337.00000 407.00000
295.00000 323.00000
304.00000 323.00000
336.00000 337.00000
374.00000 399.00000
368.00000 411.00000
368.00000 411.00000
388.00000 401.00000
388.00000 401.00000
414.00000 380.00000
360.00000 329.00000
364.00000 317.00000
320.00000 301.00000
488.00000 488.00000
481.00000 399.00000
CURVES=2
POINTS=8
388.00000 400.00000
390.00000 395.00000
392.00000 391.00000
396.00000 387.00000
400.00000 384.00000
405.00000 383.00000
410.00000 382.00000
415.00000 380.00000
POINTS=10
374.00000 398.00000
369.00000 392.00000
363.00000 385.00000
358.00000 380.00000
352.00000 373.00000
347.00000 367.00000
343.00000 360.00000
340.00000 352.00000
337.00000 345.00000
334.00000 337.00000
ID=Chofun_metopi_o_otherM.JPG
ID1=51 
SCALE=0.010456
LM=21
103.00000 295.00000
184.00000 396.00000
207.00000 429.00000
265.00000 480.00000
182.00000 385.00000
190.00000 396.00000
200.00000 408.00000
186.00000 347.00000
186.00000 347.00000
214.00000 357.00000
235.00000 404.00000
236.00000 419.00000
237.00000 417.00000
252.00000 419.00000
251.00000 410.00000
266.00000 392.00000
223.00000 356.00000
226.00000 349.00000
196.00000 336.00000
316.00000 459.00000
305.00000 406.00000
CURVES=2
POINTS=8
251.00000 410.00000
254.00000 408.00000
257.00000 405.00000
258.00000 403.00000
260.00000 401.00000
262.00000 398.00000
264.00000 395.00000
266.00000 392.00000
POINTS=10
235.00000 404.00000
231.00000 400.00000
227.00000 395.00000
224.00000 390.00000
220.00000 385.00000
218.00000 380.00000
215.00000 375.00000
215.00000 369.00000
215.00000 363.00000
215.00000 357.00000
ID=Chrmin_campop_g.JPG
ID1=52 
SCALE=0.014765
LM=21
149.00000 277.00000
228.00000 441.00000
256.00000 489.00000
297.00000 546.00000
232.00000 432.00000
237.00000 444.00000
252.00000 461.00000
241.00000 375.00000
241.00000 375.00000
275.00000 399.00000
288.00000 473.00000
283.00000 481.00000
286.00000 480.00000
296.00000 480.00000
295.00000 476.00000
323.00000 452.00000
292.00000 401.00000
300.00000 397.00000
251.00000 358.00000
372.00000 547.00000
368.00000 478.00000
CURVES=2
POINTS=8
296.00000 476.00000
300.00000 473.00000
304.00000 470.00000
308.00000 466.00000
312.00000 463.00000
315.00000 459.00000
319.00000 455.00000
323.00000 452.00000
POINTS=10
288.00000 473.00000
284.00000 465.00000
280.00000 458.00000
277.00000 450.00000
275.00000 442.00000
273.00000 433.00000
273.00000 425.00000
273.00000 416.00000
273.00000 407.00000
275.00000 399.00000
ID=Chrtow_ctenop_g_chrion.JPG
ID1=53 
SCALE=0.021268
LM=21
267.00000 392.00000
333.00000 619.00000
369.00000 713.00000
435.00000 818.00000
338.00000 607.00000
346.00000 632.00000
373.00000 669.00000
374.00000 548.00000
374.00000 548.00000
412.00000 592.00000
429.00000 694.00000
423.00000 698.00000
423.00000 698.00000
441.00000 703.00000
441.00000 703.00000
491.00000 687.00000
430.00000 593.00000
442.00000 586.00000
395.00000 535.00000
507.00000 818.00000
524.00000 715.00000
CURVES=2
POINTS=8
442.00000 703.00000
450.00000 703.00000
458.00000 703.00000
465.00000 702.00000
473.00000 700.00000
480.00000 697.00000
486.00000 693.00000
492.00000 687.00000
POINTS=10
428.00000 694.00000
424.00000 682.00000
420.00000 671.00000
414.00000 660.00000
410.00000 648.00000
406.00000 637.00000
402.00000 625.00000
402.00000 614.00000
406.00000 602.00000
413.00000 592.00000
ID=Clalep_trypho_o_oedemo.JPG
ID1=54 
SCALE=0.010933
LM=21
227.00000 284.00000
320.00000 500.00000
353.00000 567.00000
411.00000 651.00000
320.00000 477.00000
328.00000 497.00000
351.00000 523.00000
344.00000 430.00000
344.00000 430.00000
386.00000 469.00000
401.00000 554.00000
395.00000 556.00000
397.00000 560.00000
415.00000 563.00000
415.00000 563.00000
460.00000 540.00000
411.00000 464.00000
421.00000 457.00000
364.00000 415.00000
483.00000 655.00000
505.00000 565.00000
CURVES=2
POINTS=8
415.00000 562.00000
422.00000 560.00000
429.00000 557.00000
435.00000 553.00000
441.00000 550.00000
447.00000 546.00000
454.00000 542.00000
460.00000 539.00000
POINTS=10
401.00000 553.00000
398.00000 544.00000
396.00000 534.00000
392.00000 525.00000
389.00000 516.00000
385.00000 507.00000
382.00000 498.00000
384.00000 488.00000
385.00000 479.00000
385.00000 469.00000
ID=Cliinc_pimpli_o_ephial.JPG
ID1=55 
SCALE=0.009563
LM=21
244.00000 347.00000
350.00000 570.00000
387.00000 637.00000
481.00000 746.00000
354.00000 555.00000
363.00000 575.00000
387.00000 602.00000
368.00000 483.00000
365.00000 476.00000
417.00000 529.00000
453.00000 634.00000
443.00000 646.00000
445.00000 646.00000
465.00000 654.00000
466.00000 645.00000
507.00000 609.00000
446.00000 529.00000
459.00000 518.00000
394.00000 465.00000
560.00000 722.00000
562.00000 626.00000
CURVES=2
POINTS=8
466.00000 645.00000
474.00000 644.00000
482.00000 642.00000
489.00000 637.00000
494.00000 630.00000
497.00000 623.00000
502.00000 616.00000
507.00000 609.00000
POINTS=10
453.00000 633.00000
446.00000 622.00000
440.00000 611.00000
433.00000 601.00000
429.00000 589.00000
428.00000 577.00000
424.00000 565.00000
419.00000 554.00000
416.00000 542.00000
416.00000 529.00000
ID=Cocmad_pimpli_g_pimpli.JPG
ID1=56 
SCALE=0.029252
LM=21
164.00000 262.00000
275.00000 437.00000
303.00000 484.00000
368.00000 561.00000
277.00000 426.00000
285.00000 438.00000
302.00000 457.00000
272.00000 360.00000
280.00000 360.00000
324.00000 401.00000
351.00000 474.00000
343.00000 484.00000
343.00000 484.00000
358.00000 474.00000
358.00000 474.00000
389.00000 447.00000
350.00000 393.00000
355.00000 386.00000
296.00000 348.00000
446.00000 542.00000
441.00000 464.00000
CURVES=2
POINTS=8
359.00000 473.00000
364.00000 471.00000
365.00000 465.00000
368.00000 459.00000
372.00000 455.00000
378.00000 455.00000
384.00000 452.00000
388.00000 448.00000
POINTS=10
351.00000 472.00000
346.00000 465.00000
341.00000 458.00000
336.00000 451.00000
332.00000 443.00000
328.00000 436.00000
325.00000 427.00000
323.00000 419.00000
322.00000 410.00000
324.00000 402.00000
ID=Colcin_metopi_o_otherM.JPG
ID1=58 
SCALE=0.016591
LM=21
369.00000 341.00000
500.00000 543.00000
547.00000 617.00000
617.00000 703.00000
500.00000 524.00000
518.00000 548.00000
543.00000 569.00000
510.00000 454.00000
520.00000 453.00000
566.00000 487.00000
599.00000 587.00000
593.00000 600.00000
596.00000 598.00000
614.00000 601.00000
613.00000 592.00000
658.00000 556.00000
595.00000 482.00000
603.00000 470.00000
537.00000 433.00000
717.00000 684.00000
721.00000 584.00000
CURVES=2
POINTS=8
613.00000 590.00000
621.00000 587.00000
628.00000 584.00000
634.00000 578.00000
637.00000 570.00000
643.00000 565.00000
651.00000 560.00000
658.00000 556.00000
POINTS=10
599.00000 586.00000
591.00000 577.00000
583.00000 567.00000
575.00000 558.00000
569.00000 547.00000
564.00000 536.00000
561.00000 524.00000
561.00000 511.00000
563.00000 499.00000
565.00000 487.00000
ID=Coselo_trypho_g_trypho.JPG
ID1=59 
SCALE=0.012963
LM=21
305.00000 404.00000
346.00000 628.00000
362.00000 716.00000
392.00000 819.00000
356.00000 606.00000
360.00000 636.00000
384.00000 671.00000
404.00000 563.00000
415.00000 566.00000
448.00000 606.00000
438.00000 701.00000
429.00000 709.00000
429.00000 709.00000
455.00000 716.00000
455.00000 716.00000
506.00000 700.00000
482.00000 615.00000
497.00000 608.00000
449.00000 559.00000
513.00000 872.00000
569.00000 753.00000
CURVES=2
POINTS=8
456.00000 716.00000
463.00000 715.00000
471.00000 713.00000
478.00000 711.00000
485.00000 709.00000
492.00000 706.00000
499.00000 703.00000
505.00000 699.00000
POINTS=10
437.00000 700.00000
436.00000 689.00000
433.00000 678.00000
431.00000 668.00000
429.00000 657.00000
428.00000 646.00000
431.00000 635.00000
435.00000 625.00000
441.00000 616.00000
448.00000 607.00000
ID=Ctedil_trypho_o_trypho.JPG
ID1=61 
SCALE=0.008555
LM=21
144.00000 218.00000
234.00000 363.00000
270.00000 418.00000
325.00000 473.00000
236.00000 349.00000
243.00000 363.00000
257.00000 378.00000
242.00000 302.00000
242.00000 302.00000
281.00000 330.00000
305.00000 392.00000
298.00000 404.00000
303.00000 402.00000
318.00000 401.00000
318.00000 399.00000
339.00000 377.00000
299.00000 324.00000
304.00000 315.00000
258.00000 288.00000
395.00000 457.00000
389.00000 390.00000
CURVES=2
POINTS=8
318.00000 398.00000
321.00000 396.00000
325.00000 393.00000
328.00000 390.00000
330.00000 387.00000
333.00000 384.00000
336.00000 381.00000
339.00000 378.00000
POINTS=10
305.00000 391.00000
301.00000 385.00000
296.00000 379.00000
291.00000 373.00000
286.00000 367.00000
282.00000 361.00000
280.00000 353.00000
279.00000 346.00000
279.00000 338.00000
281.00000 331.00000
ID=Ctenig_ctenop_g_ctenop.JPG
ID1=62 
SCALE=0.023289
LM=21
243.00000 341.00000
354.00000 540.00000
404.00000 617.00000
468.00000 702.00000
357.00000 521.00000
368.00000 545.00000
402.00000 570.00000
380.00000 459.00000
386.00000 459.00000
433.00000 495.00000
460.00000 585.00000
455.00000 594.00000
457.00000 593.00000
476.00000 596.00000
475.00000 592.00000
517.00000 566.00000
457.00000 490.00000
470.00000 482.00000
413.00000 443.00000
566.00000 707.00000
571.00000 589.00000
CURVES=2
POINTS=8
475.00000 592.00000
481.00000 588.00000
487.00000 586.00000
494.00000 583.00000
500.00000 580.00000
506.00000 575.00000
511.00000 571.00000
516.00000 566.00000
POINTS=10
460.00000 583.00000
454.00000 574.00000
448.00000 565.00000
442.00000 556.00000
436.00000 547.00000
429.00000 538.00000
428.00000 528.00000
430.00000 517.00000
431.00000 506.00000
432.00000 495.00000
ID=Ctepro_trypho_g_exente.JPG
ID1=63 
SCALE=0.010656
LM=21
170.00000 207.00000
262.00000 377.00000
289.00000 420.00000
356.00000 494.00000
266.00000 363.00000
272.00000 374.00000
286.00000 393.00000
266.00000 308.00000
279.00000 311.00000
316.00000 343.00000
336.00000 407.00000
328.00000 415.00000
328.00000 415.00000
349.00000 408.00000
349.00000 408.00000
374.00000 386.00000
331.00000 337.00000
338.00000 328.00000
298.00000 302.00000
431.00000 486.00000
420.00000 406.00000
CURVES=2
POINTS=8
349.00000 407.00000
351.00000 402.00000
353.00000 398.00000
357.00000 395.00000
362.00000 393.00000
367.00000 391.00000
371.00000 389.00000
375.00000 386.00000
POINTS=10
335.00000 406.00000
332.00000 399.00000
329.00000 393.00000
326.00000 386.00000
323.00000 379.00000
321.00000 372.00000
319.00000 365.00000
318.00000 358.00000
317.00000 350.00000
317.00000 343.00000
ID=Cubsp1_metopi_o_otherM.JPG
ID1=64 
SCALE=0.018726
LM=21
220.00000 303.00000
260.00000 519.00000
276.00000 576.00000
303.00000 666.00000
268.00000 492.00000
272.00000 514.00000
291.00000 542.00000
303.00000 433.00000
312.00000 434.00000
353.00000 480.00000
342.00000 562.00000
329.00000 573.00000
337.00000 571.00000
353.00000 579.00000
357.00000 573.00000
406.00000 557.00000
381.00000 484.00000
396.00000 479.00000
333.00000 422.00000
408.00000 703.00000
456.00000 596.00000
CURVES=2
POINTS=8
358.00000 573.00000
366.00000 574.00000
373.00000 574.00000
381.00000 573.00000
387.00000 570.00000
394.00000 566.00000
400.00000 561.00000
406.00000 557.00000
POINTS=10
343.00000 561.00000
340.00000 551.00000
337.00000 542.00000
334.00000 533.00000
332.00000 523.00000
332.00000 513.00000
336.00000 504.00000
341.00000 496.00000
347.00000 488.00000
353.00000 480.00000
ID=Cycrub_trypho_g_exente.JPG
ID1=65 
SCALE=0.010816
LM=21
150.00000 219.00000
216.00000 368.00000
240.00000 419.00000
275.00000 480.00000
215.00000 351.00000
220.00000 364.00000
241.00000 384.00000
235.00000 307.00000
237.00000 306.00000
261.00000 326.00000
286.00000 395.00000
274.00000 400.00000
274.00000 400.00000
294.00000 398.00000
294.00000 398.00000
327.00000 386.00000
279.00000 326.00000
289.00000 316.00000
254.00000 292.00000
366.00000 498.00000
376.00000 418.00000
CURVES=2
POINTS=8
295.00000 398.00000
299.00000 395.00000
303.00000 392.00000
308.00000 391.00000
312.00000 391.00000
317.00000 390.00000
322.00000 389.00000
326.00000 386.00000
POINTS=10
286.00000 394.00000
281.00000 387.00000
277.00000 380.00000
273.00000 373.00000
269.00000 366.00000
265.00000 359.00000
263.00000 351.00000
261.00000 343.00000
260.00000 335.00000
260.00000 327.00000
ID=Cymari_campop_o.JPG
ID1=67 
SCALE=0.012512
LM=21
144.00000 287.00000
229.00000 395.00000
259.00000 432.00000
303.00000 476.00000
228.00000 384.00000
237.00000 395.00000
253.00000 407.00000
235.00000 343.00000
237.00000 342.00000
262.00000 352.00000
291.00000 409.00000
289.00000 420.00000
291.00000 418.00000
304.00000 418.00000
302.00000 410.00000
319.00000 387.00000
279.00000 349.00000
284.00000 339.00000
252.00000 328.00000
375.00000 468.00000
368.00000 398.00000
CURVES=2
POINTS=8
302.00000 410.00000
304.00000 407.00000
307.00000 403.00000
309.00000 400.00000
311.00000 396.00000
313.00000 393.00000
316.00000 390.00000
319.00000 387.00000
POINTS=10
290.00000 409.00000
286.00000 403.00000
282.00000 398.00000
278.00000 392.00000
274.00000 386.00000
270.00000 380.00000
267.00000 374.00000
264.00000 367.00000
262.00000 361.00000
261.00000 354.00000
ID=Cymleu_campop_g.JPG
ID1=68 
SCALE=0.011977
LM=21
200.00000 307.00000
320.00000 507.00000
362.00000 561.00000
461.00000 656.00000
319.00000 489.00000
331.00000 503.00000
359.00000 522.00000
327.00000 420.00000
327.00000 420.00000
378.00000 447.00000
417.00000 532.00000
414.00000 547.00000
414.00000 547.00000
431.00000 554.00000
431.00000 544.00000
476.00000 513.00000
400.00000 438.00000
412.00000 425.00000
347.00000 396.00000
528.00000 627.00000
518.00000 527.00000
CURVES=2
POINTS=8
431.00000 543.00000
440.00000 543.00000
448.00000 542.00000
456.00000 539.00000
464.00000 534.00000
470.00000 529.00000
475.00000 522.00000
476.00000 513.00000
POINTS=10
416.00000 531.00000
410.00000 522.00000
403.00000 514.00000
396.00000 506.00000
390.00000 497.00000
383.00000 489.00000
377.00000 480.00000
376.00000 468.00000
377.00000 459.00000
377.00000 448.00000
ID=Delnov_pimpli_g_delome.JPG
ID1=69 
SCALE=0.016346
LM=21
129.00000 247.00000
208.00000 379.00000
239.00000 423.00000
290.00000 472.00000
208.00000 366.00000
214.00000 377.00000
228.00000 389.00000
208.00000 316.00000
215.00000 316.00000
245.00000 336.00000
265.00000 398.00000
260.00000 407.00000
263.00000 404.00000
274.00000 404.00000
274.00000 404.00000
295.00000 381.00000
261.00000 337.00000
271.00000 333.00000
227.00000 306.00000
344.00000 457.00000
339.00000 395.00000
CURVES=2
POINTS=8
276.00000 404.00000
280.00000 402.00000
284.00000 400.00000
287.00000 397.00000
287.00000 393.00000
290.00000 390.00000
292.00000 386.00000
294.00000 382.00000
POINTS=10
265.00000 397.00000
260.00000 391.00000
256.00000 385.00000
252.00000 379.00000
248.00000 372.00000
244.00000 366.00000
241.00000 359.00000
240.00000 351.00000
241.00000 344.00000
244.00000 337.00000
ID=Denmor_ctenop_g_mesole.JPG
ID1=70 
SCALE=0.029437
LM=21
172.00000 246.00000
247.00000 380.00000
275.00000 427.00000
322.00000 488.00000
249.00000 366.00000
253.00000 378.00000
270.00000 396.00000
263.00000 325.00000
267.00000 325.00000
293.00000 342.00000
310.00000 405.00000
303.00000 415.00000
307.00000 414.00000
319.00000 414.00000
319.00000 407.00000
349.00000 391.00000
308.00000 339.00000
317.00000 331.00000
281.00000 311.00000
393.00000 490.00000
398.00000 411.00000
CURVES=2
POINTS=8
320.00000 407.00000
323.00000 403.00000
327.00000 399.00000
331.00000 396.00000
335.00000 395.00000
340.00000 394.00000
345.00000 394.00000
350.00000 392.00000
POINTS=10
309.00000 404.00000
305.00000 398.00000
302.00000 391.00000
298.00000 385.00000
294.00000 379.00000
292.00000 372.00000
291.00000 365.00000
292.00000 358.00000
292.00000 350.00000
293.00000 343.00000
ID=Diacra_campop_g.JPG
ID1=71 
SCALE=0.020859
LM=21
159.00000 216.00000
249.00000 369.00000
287.00000 432.00000
344.00000 497.00000
248.00000 353.00000
256.00000 367.00000
296.00000 388.00000
267.00000 298.00000
267.00000 295.00000
299.00000 315.00000
332.00000 392.00000
329.00000 402.00000
331.00000 400.00000
345.00000 403.00000
344.00000 395.00000
378.00000 374.00000
312.00000 310.00000
318.00000 299.00000
281.00000 282.00000
424.00000 488.00000
424.00000 386.00000
CURVES=2
POINTS=8
344.00000 394.00000
350.00000 393.00000
356.00000 392.00000
362.00000 390.00000
367.00000 388.00000
372.00000 385.00000
376.00000 380.00000
378.00000 374.00000
POINTS=10
331.00000 391.00000
326.00000 383.00000
321.00000 376.00000
316.00000 368.00000
311.00000 360.00000
307.00000 351.00000
305.00000 342.00000
303.00000 333.00000
301.00000 324.00000
300.00000 315.00000
ID=Diaexi_orthoc_g_helict.JPG
ID1=72 
SCALE=0.007758
LM=21
277.00000 335.00000
400.00000 605.00000
436.00000 691.00000
530.00000 820.00000
404.00000 586.00000
413.00000 608.00000
436.00000 644.00000
419.00000 518.00000
419.00000 519.00000
473.00000 582.00000
501.00000 686.00000
492.00000 707.00000
494.00000 707.00000
516.00000 714.00000
517.00000 705.00000
561.00000 678.00000
500.00000 581.00000
513.00000 573.00000
447.00000 506.00000
598.00000 808.00000
606.00000 706.00000
CURVES=2
POINTS=8
518.00000 705.00000
526.00000 705.00000
533.00000 704.00000
541.00000 702.00000
548.00000 698.00000
553.00000 692.00000
557.00000 686.00000
561.00000 679.00000
POINTS=10
501.00000 685.00000
496.00000 674.00000
490.00000 663.00000
485.00000 652.00000
479.00000 643.00000
477.00000 629.00000
473.00000 617.00000
470.00000 606.00000
469.00000 593.00000
473.00000 582.00000
ID=Dolirr_pimpli_g_ephial.JPG
ID1=73 
SCALE=0.028414
LM=21
144.00000 215.00000
213.00000 364.00000
250.00000 432.00000
299.00000 493.00000
215.00000 348.00000
223.00000 364.00000
249.00000 385.00000
238.00000 299.00000
248.00000 301.00000
274.00000 318.00000
294.00000 387.00000
285.00000 398.00000
288.00000 396.00000
308.00000 397.00000
308.00000 393.00000
338.00000 376.00000
295.00000 318.00000
305.00000 307.00000
269.00000 285.00000
392.00000 495.00000
401.00000 410.00000
CURVES=2
POINTS=8
309.00000 393.00000
312.00000 389.00000
316.00000 386.00000
321.00000 384.00000
326.00000 383.00000
331.00000 382.00000
335.00000 379.00000
339.00000 376.00000
POINTS=10
294.00000 386.00000
290.00000 379.00000
286.00000 372.00000
283.00000 364.00000
279.00000 357.00000
275.00000 350.00000
274.00000 342.00000
274.00000 333.00000
274.00000 325.00000
274.00000 317.00000
ID=Dolped_campop_g.JPG
ID1=74 
SCALE=0.012166
LM=21
248.00000 331.00000
431.00000 606.00000
495.00000 698.00000
641.00000 824.00000
434.00000 588.00000
448.00000 610.00000
475.00000 636.00000
432.00000 492.00000
440.00000 492.00000
508.00000 553.00000
567.00000 670.00000
564.00000 698.00000
567.00000 697.00000
590.00000 703.00000
588.00000 689.00000
636.00000 651.00000
544.00000 549.00000
558.00000 536.00000
467.00000 475.00000
716.00000 782.00000
695.00000 668.00000
CURVES=2
POINTS=8
589.00000 689.00000
599.00000 688.00000
608.00000 686.00000
617.00000 684.00000
625.00000 678.00000
630.00000 669.00000
634.00000 660.00000
636.00000 651.00000
POINTS=10
566.00000 670.00000
556.00000 658.00000
547.00000 647.00000
538.00000 635.00000
528.00000 623.00000
519.00000 612.00000
516.00000 597.00000
512.00000 583.00000
509.00000 568.00000
508.00000 553.00000
ID=Dolzon_pimpli_g_ephial.JPG
ID1=75 
SCALE=0.020198
LM=21
177.00000 222.00000
287.00000 372.00000
340.00000 432.00000
412.00000 495.00000
286.00000 352.00000
294.00000 363.00000
325.00000 394.00000
278.00000 305.00000
289.00000 305.00000
327.00000 332.00000
377.00000 401.00000
371.00000 414.00000
371.00000 414.00000
377.00000 401.00000
377.00000 401.00000
405.00000 382.00000
354.00000 326.00000
361.00000 317.00000
308.00000 290.00000
469.00000 473.00000
462.00000 399.00000
CURVES=2
POINTS=8
378.00000 400.00000
380.00000 396.00000
384.00000 393.00000
388.00000 390.00000
392.00000 388.00000
397.00000 386.00000
401.00000 385.00000
406.00000 383.00000
POINTS=10
376.00000 400.00000
370.00000 393.00000
364.00000 386.00000
357.00000 379.00000
351.00000 371.00000
346.00000 364.00000
340.00000 356.00000
335.00000 348.00000
330.00000 340.00000
326.00000 332.00000
ID=Dresp1_metopi_o_otherM.JPG
ID1=77 
SCALE=0.016519
LM=21
180.00000 277.00000
273.00000 409.00000
316.00000 455.00000
374.00000 505.00000
274.00000 396.00000
284.00000 408.00000
303.00000 423.00000
272.00000 343.00000
279.00000 341.00000
316.00000 366.00000
351.00000 429.00000
344.00000 444.00000
347.00000 447.00000
368.00000 444.00000
362.00000 429.00000
376.00000 409.00000
332.00000 360.00000
339.00000 349.00000
292.00000 330.00000
438.00000 486.00000
432.00000 421.00000
CURVES=2
POINTS=8
363.00000 429.00000
364.00000 426.00000
366.00000 423.00000
368.00000 420.00000
370.00000 417.00000
372.00000 414.00000
374.00000 412.00000
376.00000 409.00000
POINTS=10
350.00000 428.00000
345.00000 422.00000
341.00000 416.00000
336.00000 410.00000
331.00000 403.00000
328.00000 396.00000
324.00000 390.00000
321.00000 383.00000
318.00000 376.00000
316.00000 368.00000
ID=Dusoxy_campop_g.JPG
ID1=78 
SCALE=0.014301
LM=21
279.00000 313.00000
363.00000 548.00000
400.00000 646.00000
467.00000 743.00000
370.00000 535.00000
378.00000 559.00000
404.00000 595.00000
393.00000 458.00000
401.00000 460.00000
442.00000 508.00000
457.00000 612.00000
455.00000 634.00000
457.00000 632.00000
480.00000 640.00000
478.00000 624.00000
521.00000 593.00000
468.00000 511.00000
479.00000 505.00000
422.00000 452.00000
565.00000 728.00000
574.00000 624.00000
CURVES=2
POINTS=8
477.00000 624.00000
485.00000 619.00000
491.00000 616.00000
498.00000 612.00000
502.00000 606.00000
508.00000 601.00000
514.00000 597.00000
520.00000 593.00000
POINTS=10
457.00000 610.00000
453.00000 599.00000
448.00000 588.00000
443.00000 577.00000
440.00000 566.00000
437.00000 554.00000
437.00000 542.00000
437.00000 530.00000
439.00000 518.00000
442.00000 507.00000
ID=Dysarr_trypho_g_trypho.JPG
ID1=79 
SCALE=0.015492
LM=21
251.00000 328.00000
383.00000 506.00000
434.00000 562.00000
544.00000 637.00000
387.00000 494.00000
390.00000 502.00000
413.00000 524.00000
365.00000 411.00000
375.00000 409.00000
442.00000 471.00000
494.00000 549.00000
486.00000 563.00000
489.00000 561.00000
508.00000 560.00000
503.00000 552.00000
530.00000 514.00000
471.00000 458.00000
481.00000 445.00000
380.00000 394.00000
595.00000 594.00000
581.00000 520.00000
CURVES=2
POINTS=8
503.00000 552.00000
508.00000 548.00000
514.00000 544.00000
517.00000 538.00000
518.00000 531.00000
522.00000 525.00000
526.00000 520.00000
530.00000 514.00000
POINTS=10
494.00000 548.00000
487.00000 540.00000
479.00000 533.00000
471.00000 526.00000
469.00000 516.00000
463.00000 507.00000
456.00000 499.00000
450.00000 490.00000
444.00000 480.00000
442.00000 470.00000
ID=Echagr_pimpli_g_pimpli.JPG
ID1=80 
SCALE=0.026365
LM=21
159.00000 250.00000
223.00000 410.00000
248.00000 466.00000
306.00000 556.00000
224.00000 394.00000
228.00000 409.00000
244.00000 431.00000
243.00000 347.00000
249.00000 349.00000
274.00000 375.00000
290.00000 452.00000
282.00000 463.00000
288.00000 459.00000
298.00000 459.00000
298.00000 455.00000
325.00000 437.00000
294.00000 376.00000
305.00000 370.00000
264.00000 337.00000
382.00000 552.00000
386.00000 481.00000
CURVES=2
POINTS=8
299.00000 455.00000
301.00000 450.00000
304.00000 446.00000
307.00000 443.00000
311.00000 440.00000
316.00000 439.00000
321.00000 439.00000
325.00000 438.00000
POINTS=10
289.00000 452.00000
286.00000 444.00000
282.00000 436.00000
279.00000 428.00000
275.00000 419.00000
272.00000 411.00000
271.00000 402.00000
270.00000 393.00000
271.00000 384.00000
273.00000 376.00000
ID=Echoch_campop_g.JPG
ID1=81 
SCALE=0.016836
LM=21
403.00000 362.00000
505.00000 612.00000
548.00000 702.00000
614.00000 811.00000
510.00000 598.00000
515.00000 613.00000
556.00000 652.00000
550.00000 500.00000
550.00000 500.00000
602.00000 537.00000
621.00000 665.00000
614.00000 674.00000
614.00000 674.00000
640.00000 677.00000
640.00000 677.00000
697.00000 647.00000
621.00000 538.00000
634.00000 527.00000
572.00000 484.00000
744.00000 818.00000
763.00000 680.00000
CURVES=2
POINTS=8
641.00000 676.00000
650.00000 676.00000
660.00000 675.00000
668.00000 670.00000
675.00000 664.00000
683.00000 658.00000
690.00000 652.00000
697.00000 646.00000
POINTS=10
621.00000 664.00000
614.00000 651.00000
608.00000 637.00000
600.00000 624.00000
593.00000 611.00000
592.00000 596.00000
592.00000 581.00000
594.00000 566.00000
597.00000 551.00000
602.00000 537.00000
ID=Eclorn_trypho_o_eclyti.JPG
ID1=82 
SCALE=0.008472
LM=21
166.00000 233.00000
262.00000 422.00000
307.00000 502.00000
357.00000 561.00000
261.00000 405.00000
274.00000 427.00000
306.00000 449.00000
274.00000 338.00000
281.00000 338.00000
328.00000 372.00000
353.00000 453.00000
349.00000 467.00000
350.00000 466.00000
368.00000 471.00000
370.00000 463.00000
416.00000 454.00000
349.00000 373.00000
354.00000 360.00000
298.00000 324.00000
439.00000 563.00000
451.00000 468.00000
CURVES=2
POINTS=8
370.00000 463.00000
377.00000 462.00000
383.00000 462.00000
390.00000 462.00000
397.00000 461.00000
404.00000 460.00000
410.00000 458.00000
416.00000 455.00000
POINTS=10
353.00000 451.00000
348.00000 443.00000
342.00000 435.00000
337.00000 427.00000
332.00000 419.00000
329.00000 410.00000
327.00000 401.00000
326.00000 391.00000
327.00000 382.00000
328.00000 372.00000
ID=Entrob_orthoc_g_helict.JPG
ID1=83 
SCALE=0.010304
LM=21
153.00000 235.00000
220.00000 405.00000
250.00000 471.00000
294.00000 541.00000
221.00000 385.00000
228.00000 405.00000
253.00000 426.00000
248.00000 339.00000
258.00000 339.00000
294.00000 367.00000
301.00000 438.00000
291.00000 444.00000
291.00000 444.00000
317.00000 443.00000
317.00000 443.00000
353.00000 434.00000
308.00000 365.00000
322.00000 354.00000
279.00000 323.00000
384.00000 552.00000
402.00000 462.00000
CURVES=2
POINTS=8
317.00000 442.00000
322.00000 441.00000
327.00000 439.00000
332.00000 437.00000
337.00000 436.00000
342.00000 436.00000
348.00000 435.00000
353.00000 435.00000
POINTS=10
300.00000 437.00000
297.00000 430.00000
294.00000 422.00000
291.00000 415.00000
290.00000 407.00000
289.00000 399.00000
289.00000 391.00000
289.00000 383.00000
291.00000 376.00000
293.00000 368.00000
ID=Enyaur_campop_o.JPG
ID1=84 
SCALE=0.009397
LM=21
207.00000 318.00000
348.00000 544.00000
391.00000 613.00000
495.00000 715.00000
348.00000 526.00000
357.00000 544.00000
388.00000 572.00000
340.00000 437.00000
348.00000 435.00000
414.00000 489.00000
451.00000 592.00000
444.00000 608.00000
445.00000 609.00000
461.00000 608.00000
462.00000 598.00000
518.00000 566.00000
440.00000 479.00000
457.00000 465.00000
360.00000 414.00000
581.00000 681.00000
576.00000 579.00000
CURVES=2
POINTS=8
463.00000 598.00000
473.00000 597.00000
482.00000 596.00000
491.00000 592.00000
499.00000 587.00000
506.00000 580.00000
512.00000 572.00000
518.00000 565.00000
POINTS=10
450.00000 591.00000
444.00000 580.00000
437.00000 570.00000
430.00000 560.00000
425.00000 549.00000
423.00000 537.00000
420.00000 525.00000
416.00000 513.00000
414.00000 501.00000
413.00000 489.00000
ID=Ephcom_pimpli_g_pimpli.JPG
ID1=85 
SCALE=0.017152
LM=21
327.00000 407.00000
451.00000 628.00000
507.00000 716.00000
585.00000 804.00000
452.00000 608.00000
464.00000 632.00000
498.00000 655.00000
481.00000 538.00000
488.00000 536.00000
537.00000 577.00000
566.00000 672.00000
558.00000 684.00000
563.00000 682.00000
585.00000 685.00000
585.00000 679.00000
631.00000 655.00000
565.00000 572.00000
579.00000 557.00000
517.00000 518.00000
688.00000 799.00000
687.00000 683.00000
CURVES=2
POINTS=8
586.00000 679.00000
593.00000 677.00000
600.00000 675.00000
607.00000 672.00000
613.00000 668.00000
619.00000 664.00000
624.00000 660.00000
630.00000 655.00000
POINTS=10
566.00000 669.00000
559.00000 660.00000
552.00000 651.00000
546.00000 641.00000
540.00000 632.00000
532.00000 621.00000
531.00000 611.00000
532.00000 600.00000
534.00000 588.00000
536.00000 577.00000
ID=Ericur_trypho_g_exente.JPG
ID1=86 
SCALE=0.011386
LM=21
161.00000 246.00000
223.00000 400.00000
246.00000 445.00000
299.00000 523.00000
227.00000 386.00000
230.00000 395.00000
247.00000 416.00000
247.00000 342.00000
254.00000 341.00000
282.00000 366.00000
293.00000 432.00000
283.00000 439.00000
283.00000 439.00000
302.00000 434.00000
302.00000 434.00000
324.00000 423.00000
296.00000 366.00000
309.00000 358.00000
269.00000 327.00000
365.00000 525.00000
376.00000 455.00000
CURVES=2
POINTS=8
302.00000 434.00000
305.00000 432.00000
308.00000 430.00000
311.00000 428.00000
314.00000 427.00000
317.00000 426.00000
321.00000 425.00000
324.00000 424.00000
POINTS=10
292.00000 431.00000
289.00000 424.00000
285.00000 417.00000
283.00000 411.00000
280.00000 403.00000
279.00000 396.00000
278.00000 389.00000
278.00000 381.00000
280.00000 374.00000
283.00000 367.00000
ID=Eriper_campop_o.JPG
ID1=87 
SCALE=0.012889
LM=21
317.00000 420.00000
446.00000 570.00000
500.00000 627.00000
580.00000 693.00000
445.00000 550.00000
463.00000 568.00000
495.00000 582.00000
461.00000 491.00000
473.00000 488.00000
522.00000 504.00000
549.00000 577.00000
547.00000 594.00000
549.00000 593.00000
573.00000 591.00000
572.00000 584.00000
612.00000 540.00000
559.00000 491.00000
565.00000 479.00000
499.00000 462.00000
684.00000 666.00000
678.00000 554.00000
CURVES=2
POINTS=8
572.00000 584.00000
580.00000 580.00000
588.00000 576.00000
595.00000 572.00000
600.00000 564.00000
604.00000 556.00000
607.00000 548.00000
611.00000 540.00000
POINTS=10
549.00000 577.00000
542.00000 571.00000
535.00000 565.00000
528.00000 558.00000
521.00000 550.00000
515.00000 543.00000
516.00000 533.00000
517.00000 524.00000
519.00000 514.00000
522.00000 505.00000
ID=Errbru_trypho_g_trypho.JPG
ID1=88 
SCALE=0.008828
LM=21
315.00000 282.00000
367.00000 534.00000
386.00000 625.00000
435.00000 745.00000
372.00000 510.00000
378.00000 542.00000
409.00000 578.00000
415.00000 452.00000
430.00000 459.00000
462.00000 498.00000
462.00000 612.00000
460.00000 615.00000
462.00000 615.00000
481.00000 627.00000
481.00000 627.00000
527.00000 613.00000
479.00000 505.00000
490.00000 492.00000
451.00000 453.00000
551.00000 776.00000
588.00000 653.00000
CURVES=2
POINTS=8
482.00000 627.00000
489.00000 626.00000
496.00000 625.00000
502.00000 624.00000
509.00000 623.00000
515.00000 621.00000
522.00000 618.00000
528.00000 615.00000
POINTS=10
463.00000 612.00000
462.00000 599.00000
457.00000 586.00000
453.00000 574.00000
449.00000 561.00000
448.00000 548.00000
446.00000 537.00000
451.00000 523.00000
456.00000 510.00000
463.00000 499.00000
ID=Erulin_pimpli_o_ephial.JPG
ID1=89 
SCALE=0.005848
LM=21
126.00000 239.00000
224.00000 363.00000
270.00000 411.00000
327.00000 455.00000
227.00000 350.00000
235.00000 363.00000
257.00000 378.00000
229.00000 304.00000
229.00000 304.00000
274.00000 323.00000
296.00000 384.00000
293.00000 392.00000
295.00000 394.00000
305.00000 387.00000
305.00000 387.00000
321.00000 362.00000
284.00000 320.00000
293.00000 309.00000
240.00000 287.00000
388.00000 434.00000
376.00000 376.00000
CURVES=2
POINTS=8
305.00000 386.00000
309.00000 384.00000
312.00000 381.00000
313.00000 378.00000
314.00000 374.00000
316.00000 370.00000
318.00000 366.00000
321.00000 363.00000
POINTS=10
296.00000 383.00000
290.00000 378.00000
285.00000 372.00000
280.00000 367.00000
276.00000 361.00000
273.00000 354.00000
272.00000 346.00000
272.00000 339.00000
272.00000 331.00000
274.00000 324.00000
ID=Eurann_ctenop_g_eurypr.JPG
ID1=91 
SCALE=0.026076
LM=21
116.00000 228.00000
150.00000 397.00000
162.00000 449.00000
182.00000 511.00000
152.00000 381.00000
156.00000 399.00000
173.00000 425.00000
179.00000 345.00000
181.00000 345.00000
204.00000 373.00000
204.00000 433.00000
197.00000 440.00000
200.00000 441.00000
208.00000 447.00000
212.00000 443.00000
248.00000 439.00000
220.00000 378.00000
226.00000 371.00000
198.00000 335.00000
249.00000 538.00000
273.00000 465.00000
CURVES=2
POINTS=8
212.00000 443.00000
217.00000 445.00000
223.00000 446.00000
228.00000 446.00000
234.00000 446.00000
239.00000 445.00000
244.00000 443.00000
248.00000 439.00000
POINTS=10
204.00000 433.00000
202.00000 426.00000
200.00000 419.00000
198.00000 412.00000
196.00000 405.00000
195.00000 398.00000
193.00000 391.00000
197.00000 384.00000
200.00000 378.00000
204.00000 372.00000
ID=Eusarm_orthoc_g_helict.JPG
ID1=92 
SCALE=0.014561
LM=21
208.00000 249.00000
297.00000 400.00000
328.00000 461.00000
378.00000 526.00000
296.00000 385.00000
305.00000 402.00000
334.00000 424.00000
312.00000 331.00000
312.00000 331.00000
352.00000 352.00000
382.00000 427.00000
377.00000 431.00000
377.00000 431.00000
393.00000 432.00000
393.00000 432.00000
434.00000 417.00000
366.00000 347.00000
367.00000 339.00000
325.00000 318.00000
472.00000 544.00000
480.00000 436.00000
CURVES=2
POINTS=8
393.00000 432.00000
400.00000 433.00000
406.00000 433.00000
413.00000 432.00000
419.00000 430.00000
425.00000 426.00000
430.00000 422.00000
434.00000 417.00000
POINTS=10
381.00000 426.00000
376.00000 419.00000
372.00000 411.00000
368.00000 403.00000
364.00000 395.00000
360.00000 387.00000
356.00000 379.00000
354.00000 370.00000
353.00000 362.00000
351.00000 353.00000
ID=Eusoli_orthoc_o_helict.JPG
ID1=93 
SCALE=0.005660
LM=21
177.00000 208.00000
259.00000 386.00000
289.00000 455.00000
340.00000 530.00000
260.00000 367.00000
266.00000 386.00000
299.00000 414.00000
287.00000 309.00000
287.00000 309.00000
322.00000 332.00000
342.00000 413.00000
335.00000 427.00000
339.00000 425.00000
356.00000 429.00000
359.00000 424.00000
402.00000 414.00000
336.00000 333.00000
345.00000 322.00000
303.00000 292.00000
423.00000 536.00000
442.00000 434.00000
CURVES=2
POINTS=8
359.00000 425.00000
366.00000 425.00000
372.00000 425.00000
379.00000 425.00000
385.00000 423.00000
391.00000 421.00000
397.00000 418.00000
403.00000 415.00000
POINTS=10
342.00000 413.00000
337.00000 405.00000
333.00000 397.00000
328.00000 389.00000
324.00000 380.00000
322.00000 371.00000
321.00000 361.00000
321.00000 352.00000
321.00000 342.00000
321.00000 333.00000
ID=Eusten_orthoc_g_helict.JPG
ID1=94 
SCALE=0.003938
LM=21
269.00000 311.00000
396.00000 525.00000
453.00000 604.00000
524.00000 683.00000
400.00000 505.00000
410.00000 522.00000
447.00000 546.00000
411.00000 426.00000
418.00000 426.00000
482.00000 467.00000
509.00000 554.00000
502.00000 568.00000
505.00000 565.00000
525.00000 567.00000
525.00000 561.00000
572.00000 533.00000
505.00000 459.00000
522.00000 444.00000
447.00000 404.00000
628.00000 676.00000
632.00000 560.00000
CURVES=2
POINTS=8
525.00000 560.00000
533.00000 561.00000
541.00000 559.00000
549.00000 555.00000
556.00000 550.00000
562.00000 545.00000
568.00000 539.00000
573.00000 533.00000
POINTS=10
509.00000 553.00000
503.00000 544.00000
497.00000 535.00000
490.00000 527.00000
483.00000 519.00000
476.00000 510.00000
475.00000 500.00000
476.00000 490.00000
478.00000 479.00000
482.00000 469.00000
ID=Excann_trypho_g_exente.JPG
ID1=95 
SCALE=0.015066
LM=21
278.00000 368.00000
394.00000 543.00000
437.00000 600.00000
508.00000 678.00000
398.00000 529.00000
406.00000 544.00000
436.00000 560.00000
407.00000 467.00000
417.00000 465.00000
461.00000 493.00000
489.00000 570.00000
483.00000 585.00000
485.00000 583.00000
503.00000 583.00000
502.00000 574.00000
532.00000 548.00000
484.00000 487.00000
494.00000 477.00000
438.00000 447.00000
588.00000 658.00000
590.00000 565.00000
CURVES=2
POINTS=8
503.00000 574.00000
507.00000 570.00000
513.00000 569.00000
517.00000 565.00000
520.00000 560.00000
523.00000 556.00000
528.00000 552.00000
532.00000 548.00000
POINTS=10
489.00000 570.00000
483.00000 563.00000
476.00000 555.00000
470.00000 548.00000
464.00000 541.00000
459.00000 532.00000
458.00000 523.00000
458.00000 513.00000
459.00000 503.00000
461.00000 494.00000
ID=Exeami_trypho_g_exente.JPG
ID1=96 
SCALE=0.014048
LM=21
255.00000 340.00000
301.00000 582.00000
319.00000 674.00000
372.00000 795.00000
312.00000 565.00000
313.00000 590.00000
332.00000 633.00000
348.00000 525.00000
348.00000 525.00000
386.00000 586.00000
384.00000 673.00000
376.00000 689.00000
376.00000 689.00000
390.00000 699.00000
395.00000 694.00000
448.00000 682.00000
418.00000 587.00000
434.00000 578.00000
388.00000 523.00000
457.00000 816.00000
495.00000 719.00000
CURVES=2
POINTS=8
396.00000 695.00000
404.00000 698.00000
413.00000 700.00000
422.00000 701.00000
430.00000 700.00000
438.00000 696.00000
444.00000 690.00000
448.00000 682.00000
POINTS=10
385.00000 672.00000
383.00000 662.00000
380.00000 652.00000
376.00000 642.00000
372.00000 633.00000
369.00000 622.00000
373.00000 613.00000
377.00000 603.00000
381.00000 594.00000
387.00000 585.00000
ID=Exerob_pimpli_g_ephial.JPG
ID1=97 
SCALE=0.014843
LM=21
176.00000 216.00000
280.00000 335.00000
310.00000 370.00000
348.00000 413.00000
282.00000 326.00000
290.00000 336.00000
309.00000 352.00000
281.00000 284.00000
284.00000 282.00000
316.00000 302.00000
339.00000 354.00000
336.00000 363.00000
336.00000 363.00000
352.00000 354.00000
352.00000 354.00000
366.00000 332.00000
336.00000 292.00000
340.00000 288.00000
298.00000 270.00000
425.00000 415.00000
419.00000 344.00000
CURVES=2
POINTS=8
352.00000 354.00000
353.00000 350.00000
354.00000 347.00000
355.00000 343.00000
358.00000 340.00000
361.00000 338.00000
364.00000 335.00000
366.00000 332.00000
POINTS=10
339.00000 353.00000
335.00000 348.00000
331.00000 343.00000
327.00000 338.00000
324.00000 333.00000
323.00000 327.00000
321.00000 321.00000
320.00000 315.00000
319.00000 309.00000
316.00000 303.00000
ID=Exogra_metopi_o_otherM.JPG
ID1=98 
SCALE=0.002855
LM=21
240.00000 281.00000
362.00000 473.00000
402.00000 536.00000
470.00000 624.00000
363.00000 453.00000
374.00000 473.00000
396.00000 490.00000
370.00000 377.00000
370.00000 377.00000
435.00000 415.00000
460.00000 505.00000
454.00000 520.00000
456.00000 519.00000
475.00000 520.00000
476.00000 513.00000
525.00000 482.00000
458.00000 404.00000
468.00000 390.00000
395.00000 351.00000
593.00000 622.00000
594.00000 500.00000
CURVES=2
POINTS=8
476.00000 513.00000
485.00000 511.00000
493.00000 510.00000
502.00000 508.00000
508.00000 502.00000
514.00000 495.00000
520.00000 488.00000
525.00000 481.00000
POINTS=10
459.00000 505.00000
452.00000 496.00000
445.00000 487.00000
438.00000 478.00000
432.00000 468.00000
425.00000 459.00000
427.00000 448.00000
430.00000 437.00000
433.00000 426.00000
435.00000 415.00000
ID=Exyspo_trypho_g_exente.JPG
ID1=99 
SCALE=0.011202
LM=21
263.00000 275.00000
425.00000 487.00000
475.00000 552.00000
604.00000 657.00000
425.00000 469.00000
433.00000 485.00000
467.00000 510.00000
423.00000 391.00000
425.00000 390.00000
496.00000 438.00000
548.00000 536.00000
541.00000 548.00000
545.00000 546.00000
565.00000 551.00000
565.00000 543.00000
601.00000 501.00000
523.00000 428.00000
537.00000 412.00000
445.00000 368.00000
682.00000 618.00000
663.00000 514.00000
CURVES=2
POINTS=8
567.00000 542.00000
575.00000 539.00000
583.00000 537.00000
591.00000 533.00000
596.00000 526.00000
598.00000 518.00000
600.00000 510.00000
600.00000 501.00000
POINTS=10
549.00000 535.00000
540.00000 526.00000
532.00000 516.00000
523.00000 508.00000
514.00000 499.00000
506.00000 489.00000
502.00000 477.00000
499.00000 465.00000
496.00000 453.00000
495.00000 440.00000
ID=Flanig_pimpli_g_ephial.JPG
ID1=101 
SCALE=0.016579
LM=21
135.00000 248.00000
203.00000 392.00000
239.00000 457.00000
291.00000 521.00000
205.00000 376.00000
210.00000 391.00000
229.00000 414.00000
224.00000 333.00000
232.00000 335.00000
259.00000 356.00000
278.00000 427.00000
267.00000 436.00000
267.00000 436.00000
284.00000 429.00000
284.00000 429.00000
312.00000 415.00000
269.00000 358.00000
285.00000 345.00000
244.00000 322.00000
366.00000 517.00000
365.00000 444.00000
CURVES=2
POINTS=8
284.00000 429.00000
288.00000 427.00000
292.00000 425.00000
297.00000 422.00000
301.00000 421.00000
305.00000 419.00000
310.00000 417.00000
314.00000 415.00000
POINTS=10
278.00000 427.00000
273.00000 420.00000
268.00000 413.00000
263.00000 406.00000
259.00000 398.00000
256.00000 391.00000
256.00000 382.00000
256.00000 374.00000
257.00000 365.00000
259.00000 357.00000
ID=Gencla_campop_o.JPG
ID1=102 
SCALE=0.015108
LM=21
158.00000 265.00000
235.00000 388.00000
274.00000 445.00000
317.00000 495.00000
238.00000 372.00000
244.00000 387.00000
274.00000 407.00000
258.00000 343.00000
268.00000 345.00000
299.00000 363.00000
309.00000 415.00000
305.00000 422.00000
309.00000 420.00000
321.00000 422.00000
321.00000 420.00000
347.00000 399.00000
319.00000 363.00000
325.00000 355.00000
289.00000 336.00000
383.00000 482.00000
388.00000 415.00000
CURVES=2
POINTS=8
322.00000 419.00000
326.00000 416.00000
331.00000 414.00000
332.00000 410.00000
336.00000 407.00000
340.00000 405.00000
344.00000 402.00000
348.00000 399.00000
POINTS=10
309.00000 414.00000
306.00000 409.00000
302.00000 403.00000
299.00000 398.00000
295.00000 392.00000
292.00000 387.00000
290.00000 381.00000
291.00000 374.00000
294.00000 369.00000
298.00000 364.00000
ID=Glytom_ctenop_g_pionin.JPG
ID1=103 
SCALE=0.015062
LM=21
158.00000 265.00000
235.00000 388.00000
274.00000 445.00000
317.00000 495.00000
238.00000 372.00000
244.00000 387.00000
274.00000 407.00000
258.00000 343.00000
268.00000 345.00000
299.00000 363.00000
309.00000 415.00000
305.00000 422.00000
309.00000 420.00000
321.00000 422.00000
321.00000 419.00000
347.00000 399.00000
319.00000 363.00000
325.00000 355.00000
289.00000 336.00000
383.00000 482.00000
388.00000 416.00000
CURVES=2
POINTS=8
321.00000 419.00000
325.00000 417.00000
330.00000 414.00000
332.00000 410.00000
336.00000 407.00000
340.00000 405.00000
345.00000 402.00000
348.00000 399.00000
POINTS=10
309.00000 414.00000
306.00000 408.00000
303.00000 403.00000
299.00000 398.00000
296.00000 392.00000
293.00000 387.00000
291.00000 381.00000
291.00000 375.00000
293.00000 369.00000
297.00000 364.00000
ID=Glytom_ctenop_g_pionin.JPG
ID1=103 
SCALE=0.015062
LM=21
268.00000 348.00000
322.00000 534.00000
355.00000 616.00000
405.00000 695.00000
330.00000 511.00000
338.00000 534.00000
373.00000 561.00000
378.00000 461.00000
383.00000 462.00000
428.00000 502.00000
428.00000 575.00000
417.00000 584.00000
420.00000 591.00000
443.00000 590.00000
442.00000 583.00000
486.00000 562.00000
458.00000 500.00000
470.00000 489.00000
416.00000 449.00000
526.00000 721.00000
560.00000 613.00000
CURVES=2
POINTS=8
442.00000 583.00000
449.00000 581.00000
455.00000 578.00000
462.00000 575.00000
468.00000 572.00000
474.00000 569.00000
481.00000 565.00000
487.00000 562.00000
POINTS=10
428.00000 574.00000
426.00000 566.00000
424.00000 558.00000
423.00000 550.00000
421.00000 542.00000
421.00000 534.00000
422.00000 526.00000
424.00000 518.00000
426.00000 510.00000
429.00000 502.00000
ID=Gryinc_trypho_g_trypho.JPG
ID1=105 
SCALE=0.006054
LM=21
175.00000 274.00000
278.00000 406.00000
311.00000 450.00000
351.00000 495.00000
274.00000 388.00000
284.00000 403.00000
303.00000 416.00000
269.00000 334.00000
278.00000 332.00000
312.00000 351.00000
343.00000 417.00000
336.00000 430.00000
340.00000 427.00000
355.00000 426.00000
355.00000 424.00000
382.00000 395.00000
334.00000 347.00000
348.00000 333.00000
288.00000 314.00000
441.00000 487.00000
440.00000 410.00000
CURVES=2
POINTS=8
355.00000 423.00000
361.00000 421.00000
367.00000 419.00000
369.00000 414.00000
371.00000 408.00000
374.00000 403.00000
378.00000 399.00000
382.00000 394.00000
POINTS=10
343.00000 416.00000
338.00000 410.00000
332.00000 403.00000
326.00000 397.00000
321.00000 391.00000
316.00000 384.00000
313.00000 376.00000
311.00000 368.00000
311.00000 359.00000
312.00000 351.00000
ID=Gunmac_ctenop_g_eurypr.JPG
ID1=106 
SCALE=0.016399
LM=21
129.00000 222.00000
223.00000 377.00000
257.00000 435.00000
297.00000 485.00000
224.00000 363.00000
232.00000 383.00000
248.00000 395.00000
223.00000 297.00000
230.00000 297.00000
269.00000 328.00000
291.00000 405.00000
283.00000 416.00000
289.00000 413.00000
305.00000 412.00000
305.00000 412.00000
329.00000 390.00000
288.00000 329.00000
301.00000 316.00000
238.00000 283.00000
384.00000 478.00000
388.00000 405.00000
CURVES=2
POINTS=8
305.00000 412.00000
310.00000 411.00000
316.00000 411.00000
320.00000 409.00000
322.00000 404.00000
323.00000 398.00000
325.00000 393.00000
329.00000 390.00000
POINTS=10
290.00000 404.00000
286.00000 395.00000
279.00000 388.00000
272.00000 382.00000
266.00000 374.00000
262.00000 364.00000
261.00000 355.00000
260.00000 345.00000
263.00000 336.00000
269.00000 328.00000
ID=Hadtyp_ctenop_g_eurypr.JPG
ID1=107 
SCALE=0.020162
LM=21
171.00000 297.00000
272.00000 417.00000
307.00000 458.00000
355.00000 499.00000
270.00000 402.00000
280.00000 415.00000
290.00000 425.00000
254.00000 351.00000
252.00000 346.00000
304.00000 379.00000
340.00000 431.00000
322.00000 443.00000
322.00000 443.00000
343.00000 438.00000
340.00000 431.00000
351.00000 413.00000
310.00000 378.00000
324.00000 365.00000
258.00000 335.00000
420.00000 481.00000
407.00000 416.00000
CURVES=2
POINTS=8
340.00000 431.00000
342.00000 429.00000
344.00000 426.00000
346.00000 424.00000
347.00000 421.00000
349.00000 418.00000
350.00000 416.00000
352.00000 413.00000
POINTS=10
339.00000 431.00000
332.00000 430.00000
325.00000 425.00000
320.00000 419.00000
315.00000 413.00000
311.00000 407.00000
307.00000 401.00000
303.00000 394.00000
301.00000 387.00000
303.00000 379.00000
ID=Helele_ophion_o.JPG
ID1=108 
SCALE=0.023217
LM=21
136.00000 235.00000
163.00000 390.00000
175.00000 452.00000
203.00000 527.00000
167.00000 381.00000
171.00000 397.00000
184.00000 426.00000
193.00000 341.00000
202.00000 344.00000
217.00000 369.00000
216.00000 439.00000
212.00000 443.00000
212.00000 443.00000
226.00000 453.00000
226.00000 453.00000
257.00000 450.00000
226.00000 373.00000
232.00000 367.00000
210.00000 339.00000
256.00000 546.00000
278.00000 466.00000
CURVES=2
POINTS=8
227.00000 453.00000
231.00000 454.00000
236.00000 454.00000
240.00000 455.00000
245.00000 455.00000
249.00000 454.00000
253.00000 452.00000
257.00000 450.00000
POINTS=10
216.00000 438.00000
214.00000 431.00000
212.00000 423.00000
211.00000 415.00000
211.00000 408.00000
210.00000 400.00000
211.00000 392.00000
212.00000 384.00000
213.00000 377.00000
217.00000 370.00000
ID=Helsp1_orthoc_o_helict.JPG
ID1=109 
SCALE=0.009577
LM=21
169.00000 201.00000
285.00000 374.00000
330.00000 434.00000
405.00000 500.00000
284.00000 358.00000
294.00000 375.00000
334.00000 406.00000
296.00000 302.00000
300.00000 302.00000
339.00000 328.00000
368.00000 408.00000
364.00000 415.00000
364.00000 415.00000
385.00000 414.00000
385.00000 414.00000
416.00000 386.00000
362.00000 325.00000
367.00000 318.00000
315.00000 288.00000
468.00000 485.00000
456.00000 398.00000
CURVES=2
POINTS=8
386.00000 414.00000
391.00000 411.00000
396.00000 408.00000
400.00000 405.00000
405.00000 400.00000
408.00000 396.00000
412.00000 391.00000
415.00000 387.00000
POINTS=10
367.00000 407.00000
363.00000 398.00000
357.00000 390.00000
352.00000 382.00000
347.00000 374.00000
341.00000 365.00000
339.00000 357.00000
338.00000 347.00000
337.00000 338.00000
338.00000 328.00000
ID=Helsp2_orthoc_o_helict.JPG
ID1=110 
SCALE=0.007924
LM=21
187.00000 179.00000
288.00000 318.00000
327.00000 363.00000
363.00000 403.00000
291.00000 307.00000
301.00000 319.00000
318.00000 332.00000
290.00000 266.00000
297.00000 266.00000
333.00000 286.00000
349.00000 332.00000
344.00000 340.00000
344.00000 340.00000
360.00000 333.00000
360.00000 333.00000
373.00000 319.00000
348.00000 283.00000
353.00000 274.00000
312.00000 253.00000
430.00000 406.00000
427.00000 341.00000
CURVES=2
POINTS=8
361.00000 333.00000
362.00000 331.00000
364.00000 328.00000
365.00000 326.00000
367.00000 325.00000
369.00000 323.00000
371.00000 321.00000
373.00000 320.00000
POINTS=10
347.00000 332.00000
345.00000 327.00000
343.00000 322.00000
341.00000 317.00000
339.00000 312.00000
336.00000 307.00000
334.00000 302.00000
333.00000 297.00000
332.00000 291.00000
332.00000 286.00000
ID=Hemsp1_metopi_o_otherM.JPG
ID1=112 
SCALE=0.016446
LM=21
272.00000 384.00000
344.00000 597.00000
373.00000 672.00000
429.00000 771.00000
346.00000 577.00000
358.00000 606.00000
383.00000 633.00000
386.00000 523.00000
394.00000 522.00000
424.00000 553.00000
432.00000 649.00000
426.00000 655.00000
426.00000 655.00000
448.00000 659.00000
448.00000 659.00000
493.00000 642.00000
445.00000 554.00000
460.00000 542.00000
413.00000 506.00000
524.00000 777.00000
539.00000 673.00000
CURVES=2
POINTS=8
447.00000 658.00000
454.00000 655.00000
460.00000 653.00000
467.00000 653.00000
474.00000 653.00000
480.00000 650.00000
487.00000 646.00000
493.00000 643.00000
POINTS=10
432.00000 647.00000
429.00000 637.00000
426.00000 626.00000
423.00000 616.00000
420.00000 606.00000
416.00000 596.00000
416.00000 585.00000
416.00000 574.00000
420.00000 564.00000
424.00000 554.00000
ID=Herple_trypho_o_oedemo.JPG
ID1=113 
SCALE=0.009357
LM=21
133.00000 285.00000
229.00000 405.00000
270.00000 452.00000
326.00000 495.00000
230.00000 395.00000
239.00000 406.00000
253.00000 416.00000
224.00000 340.00000
231.00000 340.00000
270.00000 357.00000
293.00000 425.00000
287.00000 432.00000
287.00000 432.00000
301.00000 426.00000
301.00000 426.00000
316.00000 401.00000
282.00000 357.00000
290.00000 348.00000
241.00000 327.00000
383.00000 468.00000
372.00000 412.00000
CURVES=2
POINTS=8
301.00000 425.00000
304.00000 422.00000
308.00000 420.00000
311.00000 417.00000
312.00000 412.00000
313.00000 408.00000
314.00000 404.00000
317.00000 401.00000
POINTS=10
292.00000 425.00000
287.00000 418.00000
282.00000 412.00000
276.00000 405.00000
271.00000 398.00000
269.00000 390.00000
267.00000 382.00000
266.00000 374.00000
266.00000 365.00000
269.00000 357.00000
ID=Himdef_ctenop_o_mesole.JPG
ID1=114 
SCALE=0.024981
LM=21
156.00000 249.00000
206.00000 382.00000
233.00000 443.00000
269.00000 497.00000
210.00000 367.00000
217.00000 385.00000
241.00000 408.00000
233.00000 332.00000
244.00000 335.00000
281.00000 362.00000
283.00000 417.00000
278.00000 424.00000
278.00000 424.00000
294.00000 428.00000
295.00000 424.00000
320.00000 409.00000
300.00000 362.00000
312.00000 354.00000
267.00000 323.00000
346.00000 508.00000
370.00000 442.00000
CURVES=2
POINTS=8
295.00000 424.00000
299.00000 422.00000
302.00000 420.00000
306.00000 418.00000
310.00000 416.00000
314.00000 414.00000
317.00000 411.00000
321.00000 409.00000
POINTS=10
283.00000 417.00000
281.00000 411.00000
279.00000 405.00000
277.00000 399.00000
274.00000 393.00000
272.00000 386.00000
272.00000 380.00000
274.00000 374.00000
278.00000 369.00000
281.00000 363.00000
ID=Hodrot_ctenop_g_pionin.JPG
ID1=115 
SCALE=0.011251
LM=21
266.00000 323.00000
356.00000 560.00000
384.00000 636.00000
445.00000 732.00000
363.00000 545.00000
367.00000 570.00000
390.00000 600.00000
392.00000 483.00000
392.00000 483.00000
440.00000 534.00000
447.00000 626.00000
437.00000 639.00000
437.00000 639.00000
456.00000 647.00000
460.00000 637.00000
522.00000 621.00000
474.00000 532.00000
485.00000 525.00000
427.00000 471.00000
543.00000 747.00000
578.00000 648.00000
CURVES=2
POINTS=8
461.00000 636.00000
471.00000 639.00000
480.00000 639.00000
490.00000 639.00000
499.00000 637.00000
508.00000 634.00000
516.00000 628.00000
522.00000 621.00000
POINTS=10
447.00000 625.00000
444.00000 615.00000
439.00000 605.00000
436.00000 595.00000
431.00000 585.00000
430.00000 575.00000
433.00000 565.00000
435.00000 554.00000
438.00000 544.00000
441.00000 534.00000
ID=Holruf_pimpli_g_ephial.JPG
ID1=116 
SCALE=0.016393
LM=21
136.00000 209.00000
232.00000 342.00000
269.00000 385.00000
335.00000 432.00000
234.00000 330.00000
239.00000 341.00000
255.00000 351.00000
232.00000 275.00000
237.00000 275.00000
274.00000 299.00000
307.00000 353.00000
301.00000 368.00000
307.00000 360.00000
316.00000 359.00000
314.00000 353.00000
330.00000 334.00000
290.00000 291.00000
296.00000 281.00000
244.00000 261.00000
389.00000 404.00000
376.00000 345.00000
CURVES=2
POINTS=8
315.00000 353.00000
318.00000 351.00000
320.00000 349.00000
322.00000 346.00000
324.00000 343.00000
326.00000 340.00000
328.00000 337.00000
330.00000 334.00000
POINTS=10
306.00000 352.00000
300.00000 348.00000
293.00000 344.00000
288.00000 339.00000
283.00000 334.00000
278.00000 328.00000
275.00000 321.00000
273.00000 314.00000
273.00000 306.00000
274.00000 299.00000
ID=Homruf_ctenop_g_ctenop.JPG
ID1=118 
SCALE=0.025727
LM=21
274.00000 365.00000
389.00000 558.00000
438.00000 628.00000
517.00000 716.00000
394.00000 547.00000
406.00000 565.00000
441.00000 593.00000
419.00000 482.00000
428.00000 481.00000
467.00000 504.00000
499.00000 604.00000
492.00000 614.00000
492.00000 614.00000
511.00000 607.00000
511.00000 607.00000
544.00000 569.00000
494.00000 503.00000
502.00000 493.00000
444.00000 461.00000
608.00000 700.00000
609.00000 600.00000
CURVES=2
POINTS=8
511.00000 606.00000
517.00000 601.00000
522.00000 597.00000
528.00000 593.00000
533.00000 587.00000
537.00000 581.00000
541.00000 575.00000
544.00000 568.00000
POINTS=10
498.00000 602.00000
491.00000 592.00000
483.00000 583.00000
475.00000 573.00000
468.00000 563.00000
463.00000 552.00000
462.00000 539.00000
463.00000 527.00000
465.00000 514.00000
466.00000 502.00000
ID=Hybsca_trypho_o_oedemo.JPG
ID1=119 
SCALE=0.008034
LM=21
288.00000 469.00000
537.00000 664.00000
611.00000 714.00000
749.00000 772.00000
526.00000 644.00000
550.00000 663.00000
586.00000 678.00000
514.00000 565.00000
514.00000 565.00000
584.00000 580.00000
653.00000 666.00000
651.00000 675.00000
651.00000 675.00000
674.00000 669.00000
674.00000 669.00000
724.00000 627.00000
608.00000 568.00000
618.00000 551.00000
525.00000 533.00000
835.00000 729.00000
784.00000 625.00000
CURVES=2
POINTS=8
676.00000 668.00000
685.00000 664.00000
693.00000 660.00000
701.00000 655.00000
709.00000 650.00000
715.00000 644.00000
720.00000 636.00000
724.00000 627.00000
POINTS=10
653.00000 666.00000
642.00000 657.00000
633.00000 650.00000
623.00000 642.00000
613.00000 635.00000
604.00000 627.00000
598.00000 615.00000
593.00000 604.00000
588.00000 592.00000
584.00000 580.00000
ID=Hymhet_pimpli_o_ephial.JPG
ID1=120 
SCALE=0.016737
LM=21
131.00000 277.00000
212.00000 417.00000
247.00000 476.00000
304.00000 547.00000
214.00000 404.00000
227.00000 422.00000
251.00000 442.00000
229.00000 347.00000
234.00000 346.00000
275.00000 368.00000
296.00000 444.00000
290.00000 453.00000
290.00000 453.00000
309.00000 448.00000
309.00000 448.00000
337.00000 421.00000
296.00000 365.00000
307.00000 352.00000
251.00000 330.00000
388.00000 528.00000
395.00000 447.00000
CURVES=2
POINTS=8
309.00000 447.00000
314.00000 444.00000
319.00000 442.00000
324.00000 439.00000
326.00000 434.00000
330.00000 430.00000
333.00000 426.00000
337.00000 422.00000
POINTS=10
296.00000 444.00000
290.00000 436.00000
284.00000 429.00000
279.00000 421.00000
273.00000 414.00000
269.00000 406.00000
267.00000 396.00000
269.00000 387.00000
272.00000 378.00000
275.00000 369.00000
ID=Hypalb_ctenop_o_eurypr.JPG
ID1=121 
SCALE=0.016882
LM=21
126.00000 284.00000
208.00000 415.00000
245.00000 471.00000
286.00000 519.00000
208.00000 399.00000
217.00000 412.00000
248.00000 431.00000
223.00000 352.00000
232.00000 352.00000
267.00000 372.00000
294.00000 437.00000
287.00000 445.00000
287.00000 445.00000
304.00000 440.00000
304.00000 440.00000
326.00000 421.00000
287.00000 369.00000
294.00000 359.00000
249.00000 336.00000
370.00000 517.00000
379.00000 442.00000
CURVES=2
POINTS=8
304.00000 440.00000
307.00000 437.00000
310.00000 434.00000
313.00000 432.00000
316.00000 429.00000
320.00000 426.00000
323.00000 424.00000
326.00000 421.00000
POINTS=10
293.00000 436.00000
288.00000 430.00000
282.00000 424.00000
276.00000 417.00000
271.00000 410.00000
266.00000 404.00000
264.00000 396.00000
265.00000 388.00000
266.00000 379.00000
267.00000 371.00000
ID=Hypcal_ctenop_o_eurypr.JPG
ID1=122 
SCALE=0.008100
LM=21
188.00000 198.00000
279.00000 378.00000
312.00000 441.00000
354.00000 500.00000
283.00000 367.00000
287.00000 380.00000
313.00000 405.00000
287.00000 306.00000
295.00000 306.00000
334.00000 339.00000
349.00000 409.00000
341.00000 420.00000
341.00000 420.00000
361.00000 413.00000
361.00000 413.00000
395.00000 392.00000
356.00000 335.00000
369.00000 331.00000
320.00000 297.00000
439.00000 501.00000
443.00000 417.00000
CURVES=2
POINTS=8
361.00000 412.00000
367.00000 411.00000
372.00000 410.00000
377.00000 407.00000
382.00000 403.00000
386.00000 400.00000
390.00000 396.00000
394.00000 392.00000
POINTS=10
348.00000 409.00000
344.00000 402.00000
341.00000 394.00000
339.00000 387.00000
338.00000 379.00000
337.00000 371.00000
335.00000 363.00000
334.00000 355.00000
334.00000 347.00000
334.00000 339.00000
ID=Hypcra_orthoc_o_helict.JPG
ID1=123 
SCALE=0.011810
LM=21
159.00000 226.00000
254.00000 366.00000
292.00000 429.00000
330.00000 477.00000
253.00000 348.00000
263.00000 365.00000
284.00000 385.00000
262.00000 308.00000
274.00000 311.00000
303.00000 329.00000
323.00000 386.00000
314.00000 397.00000
314.00000 397.00000
332.00000 391.00000
332.00000 391.00000
357.00000 376.00000
327.00000 331.00000
335.00000 324.00000
295.00000 299.00000
414.00000 494.00000
417.00000 415.00000
CURVES=2
POINTS=8
332.00000 390.00000
334.00000 387.00000
338.00000 384.00000
341.00000 382.00000
345.00000 381.00000
349.00000 379.00000
353.00000 378.00000
357.00000 377.00000
POINTS=10
323.00000 386.00000
320.00000 380.00000
316.00000 374.00000
313.00000 368.00000
310.00000 362.00000
307.00000 356.00000
304.00000 349.00000
303.00000 343.00000
303.00000 336.00000
303.00000 329.00000
ID=Hypfem_metopi_o_otherM.JPG
ID1=124 
SCALE=0.011317
LM=21
227.00000 272.00000
304.00000 409.00000
342.00000 466.00000
388.00000 518.00000
306.00000 395.00000
312.00000 407.00000
331.00000 422.00000
317.00000 346.00000
325.00000 346.00000
371.00000 374.00000
377.00000 435.00000
372.00000 444.00000
373.00000 444.00000
388.00000 444.00000
388.00000 440.00000
410.00000 417.00000
383.00000 373.00000
397.00000 360.00000
341.00000 331.00000
456.00000 507.00000
463.00000 439.00000
CURVES=2
POINTS=8
388.00000 440.00000
392.00000 438.00000
396.00000 435.00000
399.00000 432.00000
400.00000 427.00000
404.00000 424.00000
407.00000 421.00000
410.00000 417.00000
POINTS=10
376.00000 435.00000
371.00000 429.00000
366.00000 422.00000
360.00000 415.00000
355.00000 409.00000
351.00000 401.00000
355.00000 394.00000
360.00000 387.00000
365.00000 380.00000
371.00000 374.00000
ID=Hyplit_ctenop_g_eurypr.JPG
ID1=125 
SCALE=0.015832
LM=21
136.00000 241.00000
200.00000 405.00000
227.00000 463.00000
269.00000 530.00000
201.00000 384.00000
208.00000 403.00000
229.00000 422.00000
218.00000 335.00000
226.00000 335.00000
258.00000 365.00000
275.00000 444.00000
268.00000 450.00000
268.00000 450.00000
285.00000 448.00000
285.00000 448.00000
305.00000 429.00000
272.00000 369.00000
285.00000 360.00000
240.00000 325.00000
348.00000 540.00000
352.00000 457.00000
CURVES=2
POINTS=8
285.00000 449.00000
288.00000 446.00000
291.00000 444.00000
294.00000 441.00000
297.00000 438.00000
300.00000 435.00000
302.00000 432.00000
305.00000 429.00000
POINTS=10
276.00000 443.00000
270.00000 435.00000
265.00000 427.00000
260.00000 419.00000
256.00000 411.00000
252.00000 402.00000
250.00000 393.00000
251.00000 383.00000
253.00000 374.00000
257.00000 365.00000
ID=Hypseg_ctenop_o_mesole.JPG
ID1=127 
SCALE=0.013751
LM=21
358.00000 364.00000
458.00000 556.00000
504.00000 634.00000
568.00000 717.00000
463.00000 531.00000
471.00000 553.00000
504.00000 584.00000
476.00000 464.00000
487.00000 464.00000
525.00000 492.00000
554.00000 586.00000
542.00000 599.00000
550.00000 598.00000
576.00000 601.00000
574.00000 592.00000
604.00000 551.00000
570.00000 496.00000
583.00000 483.00000
515.00000 441.00000
683.00000 694.00000
689.00000 577.00000
CURVES=2
POINTS=8
574.00000 591.00000
581.00000 587.00000
588.00000 582.00000
588.00000 575.00000
588.00000 566.00000
591.00000 560.00000
598.00000 555.00000
604.00000 551.00000
POINTS=10
554.00000 585.00000
548.00000 575.00000
541.00000 565.00000
534.00000 556.00000
528.00000 546.00000
522.00000 536.00000
518.00000 525.00000
517.00000 514.00000
519.00000 502.00000
525.00000 492.00000
ID=Ibobic_trypho_g_trypho.JPG
ID1=129 
SCALE=0.015995
LM=21
236.00000 312.00000
318.00000 455.00000
362.00000 523.00000
410.00000 580.00000
320.00000 436.00000
327.00000 452.00000
362.00000 476.00000
345.00000 396.00000
351.00000 395.00000
388.00000 418.00000
410.00000 476.00000
405.00000 489.00000
406.00000 488.00000
427.00000 493.00000
428.00000 488.00000
462.00000 472.00000
412.00000 412.00000
420.00000 402.00000
373.00000 380.00000
504.00000 576.00000
516.00000 505.00000
CURVES=2
POINTS=8
428.00000 487.00000
434.00000 487.00000
439.00000 485.00000
444.00000 483.00000
449.00000 481.00000
453.00000 478.00000
458.00000 475.00000
462.00000 471.00000
POINTS=10
410.00000 475.00000
406.00000 469.00000
402.00000 464.00000
398.00000 458.00000
393.00000 452.00000
390.00000 446.00000
387.00000 440.00000
386.00000 433.00000
386.00000 426.00000
387.00000 419.00000
ID=Idilon_trypho_g_idiogr.JPG
ID1=130 
SCALE=0.006467
LM=21
212.00000 246.00000
238.00000 409.00000
247.00000 470.00000
269.00000 540.00000
244.00000 399.00000
249.00000 412.00000
258.00000 429.00000
264.00000 340.00000
276.00000 345.00000
305.00000 382.00000
296.00000 447.00000
284.00000 456.00000
290.00000 455.00000
305.00000 466.00000
307.00000 459.00000
348.00000 440.00000
323.00000 383.00000
339.00000 378.00000
294.00000 333.00000
358.00000 566.00000
389.00000 470.00000
CURVES=2
POINTS=8
308.00000 459.00000
315.00000 459.00000
321.00000 456.00000
323.00000 450.00000
327.00000 446.00000
335.00000 444.00000
341.00000 443.00000
348.00000 441.00000
POINTS=10
296.00000 447.00000
294.00000 439.00000
292.00000 432.00000
290.00000 424.00000
289.00000 416.00000
289.00000 409.00000
291.00000 401.00000
294.00000 394.00000
298.00000 388.00000
304.00000 382.00000
ID=Iscgoe_ctenop_g_pionin.JPG
ID1=131 
SCALE=0.013830
LM=21
228.00000 309.00000
300.00000 521.00000
326.00000 599.00000
376.00000 692.00000
306.00000 503.00000
311.00000 523.00000
331.00000 556.00000
327.00000 450.00000
327.00000 450.00000
370.00000 494.00000
381.00000 581.00000
371.00000 591.00000
371.00000 591.00000
387.00000 599.00000
391.00000 590.00000
439.00000 574.00000
403.00000 493.00000
413.00000 485.00000
354.00000 432.00000
462.00000 702.00000
488.00000 605.00000
CURVES=2
POINTS=8
391.00000 590.00000
399.00000 592.00000
407.00000 593.00000
415.00000 593.00000
422.00000 591.00000
429.00000 587.00000
434.00000 581.00000
439.00000 575.00000
POINTS=10
380.00000 580.00000
379.00000 570.00000
377.00000 561.00000
373.00000 552.00000
368.00000 543.00000
367.00000 533.00000
367.00000 523.00000
367.00000 514.00000
368.00000 504.00000
369.00000 494.00000
ID=Iseste_pimpli_g_ephial.JPG
ID1=132 
SCALE=0.009268
LM=21
240.00000 316.00000
312.00000 584.00000
334.00000 663.00000
392.00000 785.00000
318.00000 561.00000
324.00000 586.00000
352.00000 625.00000
342.00000 496.00000
347.00000 496.00000
392.00000 556.00000
403.00000 660.00000
395.00000 674.00000
395.00000 674.00000
413.00000 688.00000
418.00000 676.00000
478.00000 659.00000
426.00000 560.00000
444.00000 544.00000
377.00000 477.00000
495.00000 807.00000
532.00000 688.00000
CURVES=2
POINTS=8
418.00000 676.00000
428.00000 678.00000
437.00000 681.00000
447.00000 682.00000
455.00000 678.00000
463.00000 672.00000
470.00000 665.00000
478.00000 659.00000
POINTS=10
403.00000 660.00000
399.00000 649.00000
395.00000 638.00000
391.00000 626.00000
388.00000 615.00000
386.00000 603.00000
387.00000 591.00000
386.00000 579.00000
388.00000 567.00000
392.00000 556.00000
ID=Itomac_pimpli_g_pimpli.JPG
ID1=133 
SCALE=0.009302
LM=21
188.00000 293.00000
262.00000 515.00000
296.00000 597.00000
352.00000 699.00000
267.00000 493.00000
277.00000 518.00000
305.00000 547.00000
300.00000 420.00000
310.00000 419.00000
357.00000 460.00000
367.00000 562.00000
352.00000 575.00000
360.00000 572.00000
383.00000 582.00000
384.00000 573.00000
442.00000 551.00000
378.00000 460.00000
396.00000 448.00000
330.00000 400.00000
460.00000 708.00000
490.00000 571.00000
CURVES=2
POINTS=8
384.00000 573.00000
394.00000 575.00000
403.00000 576.00000
412.00000 575.00000
421.00000 570.00000
429.00000 565.00000
436.00000 558.00000
442.00000 551.00000
POINTS=10
367.00000 561.00000
361.00000 550.00000
355.00000 540.00000
349.00000 529.00000
344.00000 517.00000
341.00000 505.00000
341.00000 492.00000
344.00000 480.00000
349.00000 469.00000
357.00000 459.00000
ID=Kernip_trypho_g_exente.JPG
ID1=134 
SCALE=0.010264
LM=21
284.00000 318.00000
406.00000 532.00000
459.00000 606.00000
538.00000 699.00000
408.00000 513.00000
416.00000 529.00000
458.00000 560.00000
422.00000 427.00000
432.00000 427.00000
490.00000 464.00000
519.00000 574.00000
512.00000 587.00000
515.00000 585.00000
539.00000 590.00000
538.00000 584.00000
584.00000 545.00000
517.00000 461.00000
528.00000 448.00000
448.00000 408.00000
648.00000 683.00000
652.00000 566.00000
CURVES=2
POINTS=8
539.00000 583.00000
547.00000 580.00000
555.00000 577.00000
563.00000 573.00000
569.00000 567.00000
574.00000 560.00000
579.00000 552.00000
583.00000 545.00000
POINTS=10
518.00000 573.00000
512.00000 561.00000
505.00000 550.00000
498.00000 539.00000
491.00000 528.00000
484.00000 516.00000
481.00000 504.00000
484.00000 491.00000
487.00000 478.00000
490.00000 465.00000
ID=Kririd_trypho_g_exente.JPG
ID1=135 
SCALE=0.012433
LM=21
158.00000 230.00000
226.00000 369.00000
255.00000 430.00000
292.00000 485.00000
227.00000 352.00000
235.00000 369.00000
253.00000 386.00000
248.00000 310.00000
248.00000 310.00000
287.00000 331.00000
293.00000 396.00000
289.00000 403.00000
293.00000 402.00000
312.00000 410.00000
313.00000 406.00000
344.00000 381.00000
310.00000 326.00000
322.00000 319.00000
270.00000 293.00000
389.00000 496.00000
410.00000 410.00000
CURVES=2
POINTS=8
314.00000 405.00000
320.00000 404.00000
325.00000 403.00000
330.00000 399.00000
333.00000 395.00000
337.00000 390.00000
341.00000 385.00000
344.00000 381.00000
POINTS=10
293.00000 395.00000
289.00000 388.00000
285.00000 382.00000
281.00000 375.00000
277.00000 368.00000
276.00000 361.00000
277.00000 353.00000
279.00000 346.00000
282.00000 339.00000
286.00000 332.00000
ID=Labsco_ctenop_g_pionin.JPG
ID1=136 
SCALE=0.014457
LM=21
390.00000 387.00000
503.00000 582.00000
546.00000 657.00000
608.00000 735.00000
505.00000 560.00000
515.00000 582.00000
557.00000 609.00000
537.00000 485.00000
548.00000 483.00000
594.00000 512.00000
623.00000 609.00000
613.00000 621.00000
613.00000 621.00000
650.00000 620.00000
650.00000 620.00000
697.00000 588.00000
627.00000 507.00000
635.00000 489.00000
566.00000 459.00000
738.00000 736.00000
752.00000 605.00000
CURVES=2
POINTS=8
651.00000 620.00000
659.00000 618.00000
666.00000 615.00000
674.00000 612.00000
681.00000 607.00000
687.00000 602.00000
692.00000 595.00000
697.00000 589.00000
POINTS=10
623.00000 608.00000
618.00000 598.00000
611.00000 588.00000
604.00000 579.00000
598.00000 569.00000
592.00000 559.00000
590.00000 552.00000
591.00000 536.00000
593.00000 525.00000
594.00000 513.00000
ID=Lagpal_trypho_o_trypho.JPG
ID1=137 
SCALE=0.001833
LM=21
214.00000 169.00000
225.00000 329.00000
230.00000 382.00000
247.00000 456.00000
230.00000 321.00000
230.00000 331.00000
239.00000 356.00000
259.00000 284.00000
264.00000 286.00000
280.00000 320.00000
266.00000 387.00000
257.00000 391.00000
260.00000 391.00000
273.00000 400.00000
274.00000 398.00000
299.00000 383.00000
294.00000 326.00000
303.00000 326.00000
277.00000 282.00000
296.00000 480.00000
332.00000 420.00000
CURVES=2
POINTS=8
275.00000 398.00000
279.00000 396.00000
281.00000 393.00000
284.00000 390.00000
287.00000 388.00000
291.00000 386.00000
295.00000 385.00000
299.00000 384.00000
POINTS=10
266.00000 386.00000
265.00000 378.00000
264.00000 370.00000
262.00000 362.00000
262.00000 354.00000
263.00000 346.00000
265.00000 339.00000
269.00000 332.00000
274.00000 325.00000
280.00000 320.00000
ID=Lagsem_ctenop_g_mesole.JPG
ID1=138 
SCALE=0.022190
LM=21
134.00000 344.00000
230.00000 457.00000
270.00000 500.00000
326.00000 542.00000
230.00000 444.00000
239.00000 456.00000
258.00000 467.00000
231.00000 397.00000
238.00000 395.00000
273.00000 412.00000
302.00000 473.00000
298.00000 482.00000
301.00000 480.00000
313.00000 477.00000
313.00000 476.00000
330.00000 450.00000
289.00000 408.00000
300.00000 398.00000
248.00000 380.00000
388.00000 519.00000
382.00000 460.00000
CURVES=2
POINTS=8
313.00000 475.00000
317.00000 473.00000
320.00000 470.00000
321.00000 465.00000
322.00000 460.00000
324.00000 456.00000
327.00000 453.00000
331.00000 450.00000
POINTS=10
302.00000 473.00000
296.00000 467.00000
289.00000 461.00000
283.00000 457.00000
277.00000 451.00000
273.00000 444.00000
272.00000 436.00000
272.00000 428.00000
272.00000 420.00000
273.00000 412.00000
ID=Lamlop_ctenop_g_mesole.JPG
ID1=139 
SCALE=0.022250
LM=21
193.00000 331.00000
301.00000 471.00000
330.00000 512.00000
395.00000 577.00000
303.00000 458.00000
310.00000 471.00000
323.00000 486.00000
302.00000 409.00000
301.00000 407.00000
322.00000 421.00000
353.00000 498.00000
349.00000 501.00000
349.00000 501.00000
384.00000 511.00000
384.00000 511.00000
390.00000 473.00000
360.00000 430.00000
370.00000 422.00000
307.00000 389.00000
470.00000 549.00000
459.00000 489.00000
CURVES=2
POINTS=8
384.00000 510.00000
384.00000 505.00000
384.00000 499.00000
384.00000 494.00000
384.00000 488.00000
384.00000 483.00000
387.00000 479.00000
390.00000 474.00000
POINTS=10
353.00000 497.00000
350.00000 489.00000
346.00000 480.00000
343.00000 472.00000
340.00000 463.00000
336.00000 455.00000
331.00000 447.00000
327.00000 439.00000
324.00000 431.00000
322.00000 422.00000
ID=Lapfem_metopi_o_otherM.JPG
ID1=140 
SCALE=0.018840
LM=21
130.00000 229.00000
183.00000 384.00000
204.00000 442.00000
242.00000 513.00000
189.00000 371.00000
192.00000 383.00000
211.00000 409.00000
213.00000 328.00000
220.00000 328.00000
248.00000 353.00000
253.00000 428.00000
245.00000 435.00000
251.00000 434.00000
262.00000 437.00000
263.00000 433.00000
297.00000 423.00000
260.00000 357.00000
273.00000 344.00000
230.00000 312.00000
321.00000 536.00000
341.00000 459.00000
CURVES=2
POINTS=8
263.00000 432.00000
267.00000 429.00000
272.00000 427.00000
277.00000 427.00000
282.00000 427.00000
287.00000 426.00000
293.00000 425.00000
297.00000 423.00000
POINTS=10
252.00000 428.00000
249.00000 420.00000
245.00000 412.00000
242.00000 404.00000
240.00000 396.00000
239.00000 387.00000
240.00000 379.00000
242.00000 370.00000
245.00000 362.00000
248.00000 354.00000
ID=Lateuu_campop_g.JPG
ID1=141 
SCALE=0.008453
LM=21
113.00000 271.00000
174.00000 421.00000
200.00000 484.00000
236.00000 549.00000
179.00000 402.00000
185.00000 422.00000
205.00000 443.00000
203.00000 361.00000
203.00000 357.00000
242.00000 386.00000
249.00000 458.00000
241.00000 469.00000
245.00000 467.00000
261.00000 473.00000
262.00000 463.00000
295.00000 444.00000
262.00000 388.00000
273.00000 379.00000
219.00000 344.00000
326.00000 556.00000
342.00000 476.00000
CURVES=2
POINTS=8
262.00000 464.00000
267.00000 461.00000
272.00000 458.00000
276.00000 454.00000
280.00000 451.00000
285.00000 448.00000
290.00000 446.00000
295.00000 444.00000
POINTS=10
249.00000 458.00000
245.00000 450.00000
240.00000 443.00000
236.00000 435.00000
232.00000 427.00000
231.00000 419.00000
231.00000 410.00000
234.00000 402.00000
238.00000 394.00000
242.00000 386.00000
ID=Latnas_ctenop_g_perili.JPG
ID1=143 
SCALE=0.011788
LM=21
151.00000 243.00000
245.00000 398.00000
282.00000 458.00000
346.00000 530.00000
244.00000 381.00000
254.00000 398.00000
274.00000 412.00000
253.00000 325.00000
253.00000 325.00000
296.00000 355.00000
324.00000 427.00000
317.00000 437.00000
322.00000 434.00000
334.00000 436.00000
334.00000 432.00000
353.00000 410.00000
316.00000 354.00000
329.00000 342.00000
275.00000 311.00000
411.00000 507.00000
405.00000 431.00000
CURVES=2
POINTS=8
335.00000 431.00000
339.00000 429.00000
342.00000 426.00000
343.00000 422.00000
345.00000 418.00000
348.00000 415.00000
351.00000 412.00000
354.00000 409.00000
POINTS=10
324.00000 426.00000
318.00000 420.00000
310.00000 413.00000
303.00000 406.00000
297.00000 399.00000
291.00000 392.00000
290.00000 383.00000
290.00000 373.00000
292.00000 364.00000
296.00000 355.00000
ID=Leilat_ctenop_g_mesole.JPG
ID1=144 
SCALE=0.022370
LM=21
127.00000 268.00000
181.00000 410.00000
204.00000 463.00000
240.00000 526.00000
184.00000 395.00000
186.00000 406.00000
205.00000 429.00000
209.00000 355.00000
209.00000 355.00000
244.00000 377.00000
251.00000 439.00000
239.00000 450.00000
247.00000 446.00000
259.00000 449.00000
260.00000 443.00000
288.00000 432.00000
256.00000 376.00000
267.00000 366.00000
226.00000 339.00000
316.00000 538.00000
337.00000 465.00000
CURVES=2
POINTS=8
260.00000 443.00000
264.00000 441.00000
268.00000 439.00000
272.00000 437.00000
276.00000 435.00000
280.00000 434.00000
285.00000 433.00000
289.00000 432.00000
POINTS=10
251.00000 438.00000
248.00000 432.00000
244.00000 425.00000
241.00000 419.00000
237.00000 413.00000
236.00000 406.00000
237.00000 399.00000
238.00000 392.00000
240.00000 385.00000
243.00000 378.00000
ID=Lemcur_campop_g.JPG
ID1=145 
SCALE=0.010710
LM=21
234.00000 379.00000
267.00000 605.00000
274.00000 662.00000
299.00000 753.00000
272.00000 594.00000
275.00000 601.00000
296.00000 631.00000
319.00000 539.00000
333.00000 542.00000
354.00000 567.00000
341.00000 646.00000
334.00000 657.00000
334.00000 657.00000
350.00000 665.00000
352.00000 663.00000
393.00000 659.00000
367.00000 571.00000
378.00000 564.00000
350.00000 534.00000
397.00000 805.00000
445.00000 697.00000
CURVES=2
POINTS=8
354.00000 662.00000
360.00000 664.00000
366.00000 665.00000
372.00000 666.00000
378.00000 666.00000
383.00000 665.00000
389.00000 662.00000
394.00000 659.00000
POINTS=10
341.00000 645.00000
339.00000 636.00000
337.00000 627.00000
336.00000 618.00000
335.00000 608.00000
335.00000 599.00000
338.00000 591.00000
343.00000 582.00000
348.00000 575.00000
354.00000 568.00000
ID=Lepdes_trypho_o_oedemo.JPG
ID1=146 
SCALE=0.007267
LM=21
145.00000 224.00000
270.00000 402.00000
305.00000 455.00000
387.00000 542.00000
268.00000 389.00000
279.00000 404.00000
297.00000 426.00000
267.00000 341.00000
267.00000 341.00000
310.00000 379.00000
346.00000 444.00000
346.00000 459.00000
346.00000 459.00000
356.00000 459.00000
357.00000 456.00000
381.00000 438.00000
326.00000 377.00000
333.00000 371.00000
278.00000 330.00000
438.00000 533.00000
422.00000 457.00000
CURVES=2
POINTS=8
358.00000 456.00000
362.00000 456.00000
367.00000 456.00000
371.00000 454.00000
374.00000 452.00000
377.00000 448.00000
379.00000 444.00000
381.00000 439.00000
POINTS=10
346.00000 445.00000
340.00000 438.00000
335.00000 432.00000
330.00000 425.00000
324.00000 418.00000
318.00000 412.00000
315.00000 405.00000
312.00000 397.00000
310.00000 388.00000
309.00000 380.00000
ID=Leplon_pimpli_g_ephial.JPG
ID1=147 
SCALE=0.031573
LM=21
186.00000 230.00000
274.00000 402.00000
308.00000 456.00000
352.00000 514.00000
275.00000 381.00000
287.00000 405.00000
306.00000 422.00000
281.00000 330.00000
294.00000 333.00000
324.00000 361.00000
350.00000 427.00000
339.00000 440.00000
339.00000 440.00000
356.00000 427.00000
356.00000 427.00000
380.00000 406.00000
354.00000 360.00000
364.00000 352.00000
319.00000 322.00000
444.00000 522.00000
446.00000 449.00000
CURVES=2
POINTS=8
356.00000 426.00000
358.00000 421.00000
360.00000 417.00000
363.00000 415.00000
367.00000 412.00000
371.00000 410.00000
376.00000 408.00000
380.00000 406.00000
POINTS=10
350.00000 426.00000
345.00000 420.00000
340.00000 413.00000
336.00000 406.00000
332.00000 399.00000
328.00000 392.00000
325.00000 385.00000
323.00000 377.00000
323.00000 369.00000
324.00000 361.00000
ID=Leucae_metopi_o_otherM.JPG
ID1=149 
SCALE=0.013252
LM=21
227.00000 232.00000
233.00000 457.00000
236.00000 533.00000
262.00000 645.00000
239.00000 438.00000
239.00000 464.00000
251.00000 497.00000
276.00000 399.00000
279.00000 401.00000
303.00000 456.00000
292.00000 535.00000
283.00000 545.00000
283.00000 545.00000
296.00000 560.00000
301.00000 555.00000
350.00000 559.00000
324.00000 460.00000
342.00000 455.00000
306.00000 396.00000
330.00000 682.00000
379.00000 592.00000
CURVES=2
POINTS=8
302.00000 555.00000
309.00000 559.00000
315.00000 563.00000
322.00000 566.00000
329.00000 567.00000
337.00000 566.00000
344.00000 564.00000
350.00000 559.00000
POINTS=10
292.00000 534.00000
292.00000 525.00000
292.00000 516.00000
291.00000 507.00000
290.00000 498.00000
289.00000 489.00000
292.00000 481.00000
295.00000 472.00000
299.00000 464.00000
303.00000 456.00000
ID=Lionuc_pimpli_g_ephial.JPG
ID1=151 
SCALE=0.012149
LM=21
162.00000 327.00000
280.00000 505.00000
322.00000 564.00000
415.00000 644.00000
279.00000 488.00000
287.00000 506.00000
318.00000 531.00000
280.00000 429.00000
280.00000 423.00000
343.00000 482.00000
380.00000 552.00000
371.00000 568.00000
374.00000 566.00000
398.00000 569.00000
396.00000 561.00000
420.00000 524.00000
380.00000 475.00000
385.00000 469.00000
295.00000 409.00000
477.00000 610.00000
472.00000 534.00000
CURVES=2
POINTS=8
396.00000 560.00000
403.00000 558.00000
409.00000 556.00000
414.00000 550.00000
417.00000 544.00000
418.00000 537.00000
419.00000 530.00000
420.00000 523.00000
POINTS=10
379.00000 551.00000
373.00000 544.00000
368.00000 537.00000
362.00000 530.00000
358.00000 523.00000
353.00000 515.00000
350.00000 508.00000
348.00000 499.00000
345.00000 491.00000
344.00000 482.00000
ID=Lisexc_pimpli_g_pimpli.JPG
ID1=152 
SCALE=0.027339
LM=21
168.00000 227.00000
248.00000 371.00000
291.00000 434.00000
356.00000 503.00000
252.00000 358.00000
259.00000 371.00000
283.00000 389.00000
263.00000 303.00000
269.00000 303.00000
317.00000 324.00000
329.00000 394.00000
320.00000 405.00000
325.00000 403.00000
340.00000 405.00000
339.00000 398.00000
364.00000 377.00000
324.00000 323.00000
331.00000 309.00000
282.00000 287.00000
415.00000 475.00000
418.00000 403.00000
CURVES=2
POINTS=8
339.00000 398.00000
343.00000 396.00000
347.00000 394.00000
351.00000 391.00000
354.00000 387.00000
357.00000 383.00000
360.00000 380.00000
364.00000 377.00000
POINTS=10
328.00000 393.00000
323.00000 385.00000
316.00000 378.00000
308.00000 372.00000
301.00000 365.00000
296.00000 358.00000
299.00000 348.00000
304.00000 340.00000
311.00000 332.00000
317.00000 325.00000
ID=Loplut_ctenop_g_perili.JPG
ID1=153 
SCALE=0.021452
LM=21
159.00000 212.00000
282.00000 363.00000
322.00000 409.00000
385.00000 473.00000
279.00000 347.00000
290.00000 361.00000
321.00000 378.00000
283.00000 285.00000
293.00000 285.00000
334.00000 301.00000
367.00000 375.00000
360.00000 384.00000
360.00000 384.00000
378.00000 376.00000
378.00000 376.00000
418.00000 347.00000
357.00000 293.00000
361.00000 282.00000
311.00000 265.00000
486.00000 482.00000
485.00000 372.00000
CURVES=2
POINTS=8
379.00000 375.00000
384.00000 370.00000
389.00000 365.00000
395.00000 361.00000
401.00000 357.00000
407.00000 354.00000
413.00000 350.00000
419.00000 347.00000
POINTS=10
367.00000 374.00000
363.00000 366.00000
357.00000 358.00000
352.00000 351.00000
346.00000 344.00000
340.00000 337.00000
338.00000 328.00000
336.00000 319.00000
335.00000 310.00000
334.00000 301.00000
ID=Macmon_metopi_o_otherM.JPG
ID1=154 
SCALE=0.009876
LM=21
163.00000 227.00000
223.00000 414.00000
245.00000 465.00000
295.00000 542.00000
224.00000 397.00000
228.00000 413.00000
252.00000 443.00000
246.00000 352.00000
252.00000 352.00000
272.00000 374.00000
285.00000 453.00000
280.00000 461.00000
280.00000 461.00000
292.00000 456.00000
292.00000 456.00000
328.00000 447.00000
292.00000 377.00000
300.00000 371.00000
264.00000 337.00000
345.00000 545.00000
360.00000 470.00000
CURVES=2
POINTS=8
292.00000 455.00000
296.00000 452.00000
301.00000 450.00000
307.00000 450.00000
312.00000 450.00000
318.00000 450.00000
323.00000 449.00000
328.00000 447.00000
POINTS=10
285.00000 453.00000
282.00000 444.00000
279.00000 436.00000
276.00000 427.00000
274.00000 418.00000
273.00000 409.00000
271.00000 400.00000
270.00000 391.00000
270.00000 382.00000
271.00000 373.00000
ID=Megcru_orthoc_o_helict.JPG
ID1=155 
SCALE=0.013048
LM=21
192.00000 260.00000
265.00000 415.00000
293.00000 467.00000
333.00000 533.00000
266.00000 399.00000
276.00000 419.00000
294.00000 433.00000
287.00000 350.00000
295.00000 351.00000
321.00000 370.00000
340.00000 441.00000
333.00000 451.00000
336.00000 454.00000
349.00000 455.00000
350.00000 445.00000
385.00000 430.00000
336.00000 369.00000
347.00000 357.00000
310.00000 337.00000
424.00000 552.00000
438.00000 448.00000
CURVES=2
POINTS=8
351.00000 445.00000
356.00000 442.00000
361.00000 439.00000
366.00000 437.00000
371.00000 436.00000
376.00000 434.00000
381.00000 432.00000
386.00000 430.00000
POINTS=10
340.00000 440.00000
336.00000 432.00000
331.00000 426.00000
326.00000 419.00000
322.00000 411.00000
319.00000 404.00000
318.00000 395.00000
317.00000 387.00000
318.00000 378.00000
320.00000 370.00000
ID=Melbre_campop_g.JPG
ID1=158 
SCALE=0.010267
LM=21
158.00000 247.00000
247.00000 419.00000
286.00000 476.00000
351.00000 542.00000
249.00000 406.00000
254.00000 416.00000
272.00000 431.00000
266.00000 352.00000
278.00000 351.00000
314.00000 380.00000
329.00000 443.00000
317.00000 456.00000
317.00000 456.00000
342.00000 445.00000
342.00000 445.00000
368.00000 432.00000
329.00000 377.00000
343.00000 363.00000
291.00000 331.00000
429.00000 531.00000
430.00000 461.00000
CURVES=2
POINTS=8
342.00000 443.00000
345.00000 440.00000
349.00000 439.00000
353.00000 439.00000
357.00000 438.00000
361.00000 437.00000
365.00000 434.00000
368.00000 432.00000
POINTS=10
328.00000 443.00000
325.00000 436.00000
320.00000 430.00000
317.00000 423.00000
313.00000 416.00000
311.00000 409.00000
312.00000 402.00000
312.00000 394.00000
312.00000 387.00000
313.00000 379.00000
ID=Meltam_campop_o.JPG
ID1=159 
SCALE=0.014049
LM=21
131.00000 315.00000
237.00000 448.00000
284.00000 494.00000
353.00000 549.00000
237.00000 433.00000
250.00000 448.00000
273.00000 460.00000
239.00000 378.00000
244.00000 377.00000
281.00000 395.00000
318.00000 461.00000
314.00000 472.00000
314.00000 472.00000
334.00000 466.00000
334.00000 466.00000
351.00000 442.00000
303.00000 391.00000
312.00000 381.00000
251.00000 358.00000
422.00000 525.00000
409.00000 455.00000
CURVES=2
POINTS=8
334.00000 466.00000
337.00000 463.00000
340.00000 460.00000
343.00000 457.00000
344.00000 453.00000
346.00000 449.00000
348.00000 445.00000
351.00000 442.00000
POINTS=10
317.00000 460.00000
311.00000 454.00000
304.00000 448.00000
297.00000 443.00000
290.00000 437.00000
285.00000 430.00000
282.00000 421.00000
280.00000 413.00000
280.00000 404.00000
281.00000 395.00000
ID=Mesaul_ctenop_o_mesole.JPG
ID1=160 
SCALE=0.017310
LM=21
135.00000 242.00000
250.00000 377.00000
295.00000 427.00000
350.00000 473.00000
248.00000 364.00000
260.00000 378.00000
281.00000 391.00000
249.00000 308.00000
254.00000 307.00000
295.00000 325.00000
326.00000 397.00000
321.00000 405.00000
321.00000 405.00000
337.00000 399.00000
337.00000 399.00000
360.00000 370.00000
311.00000 323.00000
321.00000 314.00000
261.00000 291.00000
426.00000 456.00000
417.00000 386.00000
CURVES=2
POINTS=8
338.00000 398.00000
343.00000 396.00000
349.00000 394.00000
353.00000 390.00000
353.00000 385.00000
354.00000 379.00000
358.00000 375.00000
361.00000 370.00000
POINTS=10
327.00000 397.00000
321.00000 389.00000
315.00000 382.00000
308.00000 377.00000
302.00000 369.00000
297.00000 361.00000
294.00000 353.00000
293.00000 343.00000
292.00000 334.00000
294.00000 325.00000
ID=Mescin_ctenop_o_eurypr.JPG
ID1=161 
SCALE=0.024444
LM=21
146.00000 242.00000
309.00000 383.00000
358.00000 423.00000
471.00000 478.00000
309.00000 370.00000
316.00000 376.00000
337.00000 394.00000
284.00000 309.00000
293.00000 309.00000
342.00000 338.00000
396.00000 391.00000
411.00000 413.00000
411.00000 413.00000
443.00000 414.00000
413.00000 394.00000
423.00000 366.00000
364.00000 319.00000
371.00000 306.00000
305.00000 292.00000
511.00000 427.00000
476.00000 364.00000
CURVES=2
POINTS=8
413.00000 393.00000
414.00000 389.00000
415.00000 385.00000
416.00000 381.00000
418.00000 377.00000
419.00000 373.00000
421.00000 370.00000
423.00000 366.00000
POINTS=10
395.00000 391.00000
388.00000 386.00000
382.00000 380.00000
375.00000 375.00000
369.00000 369.00000
363.00000 364.00000
357.00000 358.00000
351.00000 352.00000
345.00000 345.00000
341.00000 338.00000
ID=Metden_metopi_g_metopi.JPG
ID1=164 
SCALE=0.030567
LM=21
183.00000 254.00000
345.00000 411.00000
394.00000 454.00000
508.00000 514.00000
349.00000 401.00000
358.00000 408.00000
379.00000 426.00000
322.00000 337.00000
330.00000 336.00000
386.00000 368.00000
437.00000 424.00000
447.00000 447.00000
453.00000 449.00000
476.00000 440.00000
462.00000 425.00000
476.00000 406.00000
417.00000 361.00000
429.00000 355.00000
343.00000 322.00000
558.00000 470.00000
539.00000 412.00000
CURVES=2
POINTS=8
462.00000 424.00000
463.00000 422.00000
465.00000 419.00000
467.00000 417.00000
469.00000 414.00000
471.00000 412.00000
473.00000 409.00000
476.00000 406.00000
POINTS=10
436.00000 423.00000
430.00000 417.00000
424.00000 411.00000
419.00000 404.00000
413.00000 399.00000
407.00000 393.00000
401.00000 387.00000
395.00000 381.00000
390.00000 375.00000
385.00000 368.00000
ID=Metdis_metopi_g_metopi.JPG
ID1=165 
SCALE=0.026504
LM=21
172.00000 232.00000
302.00000 381.00000
345.00000 426.00000
440.00000 493.00000
307.00000 368.00000
315.00000 379.00000
334.00000 397.00000
289.00000 311.00000
296.00000 311.00000
347.00000 348.00000
384.00000 399.00000
390.00000 418.00000
392.00000 419.00000
415.00000 416.00000
406.00000 400.00000
411.00000 387.00000
370.00000 345.00000
382.00000 334.00000
308.00000 299.00000
493.00000 467.00000
472.00000 400.00000
CURVES=2
POINTS=8
406.00000 400.00000
407.00000 398.00000
407.00000 396.00000
408.00000 394.00000
409.00000 393.00000
410.00000 391.00000
410.00000 389.00000
411.00000 387.00000
POINTS=10
384.00000 398.00000
378.00000 394.00000
372.00000 390.00000
369.00000 384.00000
366.00000 378.00000
362.00000 372.00000
357.00000 367.00000
353.00000 361.00000
349.00000 355.00000
346.00000 349.00000
ID=Meterr_metopi_g_metopi.JPG
ID1=166 
SCALE=0.016887
LM=21
167.00000 293.00000
316.00000 451.00000
367.00000 504.00000
466.00000 571.00000
317.00000 438.00000
325.00000 445.00000
351.00000 473.00000
299.00000 376.00000
306.00000 376.00000
364.00000 415.00000
406.00000 473.00000
417.00000 494.00000
424.00000 501.00000
451.00000 505.00000
429.00000 475.00000
437.00000 454.00000
387.00000 405.00000
394.00000 395.00000
320.00000 360.00000
516.00000 532.00000
501.00000 466.00000
CURVES=2
POINTS=8
430.00000 474.00000
431.00000 471.00000
432.00000 469.00000
433.00000 466.00000
434.00000 463.00000
435.00000 460.00000
436.00000 458.00000
437.00000 455.00000
POINTS=10
407.00000 473.00000
401.00000 468.00000
395.00000 462.00000
392.00000 455.00000
386.00000 449.00000
381.00000 443.00000
376.00000 437.00000
371.00000 431.00000
367.00000 423.00000
364.00000 416.00000
ID=Metmim_metopi_g_metopi.JPG
ID1=167 
SCALE=0.018517
LM=21
151.00000 240.00000
286.00000 384.00000
320.00000 418.00000
425.00000 489.00000
287.00000 371.00000
293.00000 378.00000
310.00000 395.00000
267.00000 317.00000
274.00000 318.00000
322.00000 350.00000
367.00000 402.00000
370.00000 419.00000
375.00000 422.00000
405.00000 427.00000
381.00000 403.00000
387.00000 384.00000
344.00000 346.00000
348.00000 336.00000
285.00000 305.00000
467.00000 454.00000
449.00000 398.00000
CURVES=2
POINTS=8
381.00000 402.00000
382.00000 399.00000
383.00000 397.00000
384.00000 394.00000
385.00000 391.00000
386.00000 388.00000
386.00000 386.00000
387.00000 383.00000
POINTS=10
366.00000 402.00000
361.00000 397.00000
354.00000 392.00000
350.00000 386.00000
345.00000 380.00000
340.00000 374.00000
336.00000 368.00000
330.00000 362.00000
325.00000 356.00000
321.00000 350.00000
ID=Metpin_metopi_g_metopi.JPG
ID1=169 
SCALE=0.029015
LM=21
130.00000 226.00000
220.00000 340.00000
256.00000 381.00000
321.00000 438.00000
223.00000 329.00000
228.00000 337.00000
246.00000 352.00000
214.00000 286.00000
220.00000 286.00000
264.00000 317.00000
282.00000 356.00000
286.00000 371.00000
288.00000 372.00000
311.00000 375.00000
302.00000 363.00000
313.00000 352.00000
281.00000 314.00000
288.00000 308.00000
233.00000 278.00000
377.00000 418.00000
372.00000 366.00000
CURVES=2
POINTS=8
302.00000 363.00000
304.00000 361.00000
305.00000 360.00000
307.00000 358.00000
308.00000 356.00000
310.00000 354.00000
311.00000 353.00000
313.00000 351.00000
POINTS=10
282.00000 355.00000
279.00000 351.00000
277.00000 347.00000
275.00000 343.00000
273.00000 339.00000
270.00000 334.00000
268.00000 330.00000
266.00000 326.00000
264.00000 322.00000
263.00000 317.00000
ID=Metril_metopi_g_metopi.JPG
ID1=170 
SCALE=0.020737
LM=21
165.00000 215.00000
264.00000 391.00000
292.00000 447.00000
355.00000 532.00000
271.00000 379.00000
277.00000 394.00000
292.00000 420.00000
266.00000 323.00000
273.00000 325.00000
317.00000 373.00000
336.00000 434.00000
337.00000 459.00000
337.00000 459.00000
366.00000 471.00000
358.00000 445.00000
371.00000 431.00000
342.00000 376.00000
352.00000 371.00000
294.00000 319.00000
426.00000 517.00000
429.00000 456.00000
CURVES=2
POINTS=8
358.00000 444.00000
360.00000 442.00000
362.00000 440.00000
364.00000 438.00000
366.00000 437.00000
368.00000 435.00000
370.00000 433.00000
372.00000 431.00000
POINTS=10
335.00000 434.00000
332.00000 428.00000
329.00000 421.00000
327.00000 414.00000
325.00000 407.00000
323.00000 401.00000
321.00000 394.00000
319.00000 387.00000
318.00000 380.00000
317.00000 373.00000
ID=Metult_metopi_g_metopi.JPG
ID1=172 
SCALE=0.022866
LM=21
182.00000 278.00000
250.00000 415.00000
280.00000 459.00000
341.00000 531.00000
254.00000 404.00000
258.00000 414.00000
273.00000 428.00000
264.00000 354.00000
270.00000 354.00000
304.00000 384.00000
322.00000 440.00000
313.00000 451.00000
313.00000 451.00000
332.00000 440.00000
332.00000 440.00000
352.00000 429.00000
318.00000 380.00000
335.00000 369.00000
285.00000 340.00000
407.00000 526.00000
414.00000 465.00000
CURVES=2
POINTS=8
333.00000 439.00000
336.00000 437.00000
338.00000 436.00000
341.00000 434.00000
344.00000 433.00000
347.00000 431.00000
349.00000 430.00000
352.00000 428.00000
POINTS=10
322.00000 439.00000
318.00000 433.00000
315.00000 428.00000
311.00000 422.00000
308.00000 417.00000
306.00000 410.00000
304.00000 404.00000
303.00000 397.00000
303.00000 391.00000
304.00000 384.00000
ID=Mictib_campop_o.JPG
ID1=174 
SCALE=0.013397
LM=21
279.00000 424.00000
410.00000 650.00000
462.00000 740.00000
574.00000 868.00000
409.00000 624.00000
421.00000 654.00000
460.00000 694.00000
443.00000 572.00000
443.00000 572.00000
502.00000 610.00000
536.00000 719.00000
522.00000 726.00000
522.00000 726.00000
555.00000 730.00000
555.00000 730.00000
615.00000 710.00000
530.00000 611.00000
544.00000 597.00000
469.00000 549.00000
664.00000 851.00000
673.00000 743.00000
CURVES=2
POINTS=8
555.00000 730.00000
564.00000 729.00000
573.00000 728.00000
582.00000 727.00000
591.00000 724.00000
599.00000 721.00000
607.00000 717.00000
614.00000 711.00000
POINTS=10
537.00000 718.00000
533.00000 706.00000
527.00000 694.00000
520.00000 683.00000
514.00000 672.00000
506.00000 661.00000
501.00000 653.00000
501.00000 637.00000
501.00000 624.00000
502.00000 611.00000
ID=Milruf_pimpli_o_ephial.JPG
ID1=175 
SCALE=0.012711
LM=21
310.00000 368.00000
432.00000 558.00000
481.00000 633.00000
553.00000 726.00000
435.00000 539.00000
446.00000 562.00000
482.00000 584.00000
448.00000 472.00000
456.00000 472.00000
515.00000 503.00000
542.00000 594.00000
534.00000 609.00000
538.00000 607.00000
560.00000 608.00000
559.00000 600.00000
601.00000 565.00000
538.00000 496.00000
547.00000 484.00000
475.00000 448.00000
664.00000 699.00000
661.00000 578.00000
CURVES=2
POINTS=8
559.00000 600.00000
566.00000 596.00000
573.00000 593.00000
579.00000 588.00000
585.00000 582.00000
590.00000 577.00000
595.00000 571.00000
601.00000 565.00000
POINTS=10
542.00000 593.00000
535.00000 584.00000
528.00000 575.00000
520.00000 567.00000
512.00000 559.00000
507.00000 548.00000
506.00000 537.00000
506.00000 525.00000
511.00000 515.00000
515.00000 504.00000
ID=Monmar_trypho_g_trypho.JPG
ID1=176 
SCALE=0.011402
LM=21
149.00000 257.00000
248.00000 421.00000
295.00000 484.00000
354.00000 542.00000
251.00000 405.00000
261.00000 423.00000
300.00000 443.00000
264.00000 339.00000
264.00000 339.00000
305.00000 356.00000
349.00000 434.00000
345.00000 443.00000
345.00000 444.00000
357.00000 435.00000
357.00000 435.00000
390.00000 411.00000
323.00000 353.00000
330.00000 338.00000
284.00000 321.00000
453.00000 526.00000
444.00000 421.00000
CURVES=2
POINTS=8
358.00000 434.00000
363.00000 431.00000
369.00000 428.00000
375.00000 427.00000
380.00000 425.00000
384.00000 421.00000
388.00000 416.00000
390.00000 410.00000
POINTS=10
348.00000 434.00000
342.00000 425.00000
334.00000 419.00000
326.00000 412.00000
318.00000 405.00000
312.00000 397.00000
308.00000 387.00000
305.00000 377.00000
304.00000 367.00000
304.00000 356.00000
ID=Nancap_ctenop_o_perili.JPG
ID1=177 
SCALE=0.009432
LM=21
352.00000 365.00000
489.00000 550.00000
554.00000 634.00000
639.00000 719.00000
489.00000 530.00000
503.00000 548.00000
552.00000 574.00000
516.00000 465.00000
528.00000 465.00000
574.00000 487.00000
620.00000 585.00000
610.00000 595.00000
610.00000 595.00000
636.00000 593.00000
636.00000 593.00000
681.00000 557.00000
602.00000 484.00000
611.00000 467.00000
551.00000 443.00000
754.00000 706.00000
758.00000 589.00000
CURVES=2
POINTS=8
636.00000 593.00000
643.00000 589.00000
649.00000 584.00000
656.00000 580.00000
663.00000 575.00000
669.00000 570.00000
675.00000 564.00000
681.00000 556.00000
POINTS=10
620.00000 583.00000
611.00000 574.00000
603.00000 565.00000
594.00000 556.00000
586.00000 547.00000
579.00000 537.00000
576.00000 525.00000
574.00000 513.00000
574.00000 500.00000
574.00000 488.00000
ID=Nelele_trypho_o_oedemo.JPG
ID1=178 
SCALE=0.006105
LM=21
160.00000 293.00000
243.00000 425.00000
280.00000 475.00000
329.00000 536.00000
244.00000 411.00000
253.00000 424.00000
275.00000 440.00000
262.00000 370.00000
267.00000 369.00000
292.00000 383.00000
318.00000 444.00000
310.00000 454.00000
315.00000 452.00000
328.00000 453.00000
327.00000 447.00000
351.00000 431.00000
307.00000 382.00000
319.00000 370.00000
283.00000 353.00000
408.00000 532.00000
409.00000 458.00000
CURVES=2
POINTS=8
327.00000 447.00000
330.00000 444.00000
334.00000 441.00000
337.00000 439.00000
340.00000 437.00000
344.00000 435.00000
347.00000 433.00000
351.00000 431.00000
POINTS=10
318.00000 443.00000
313.00000 437.00000
309.00000 431.00000
304.00000 425.00000
300.00000 419.00000
296.00000 412.00000
293.00000 406.00000
292.00000 398.00000
292.00000 391.00000
292.00000 383.00000
ID=Nemmac_campop_g.JPG
ID1=179 
SCALE=0.010969
LM=21
139.00000 263.00000
198.00000 420.00000
219.00000 471.00000
263.00000 547.00000
200.00000 403.00000
205.00000 422.00000
222.00000 442.00000
220.00000 363.00000
220.00000 363.00000
250.00000 389.00000
261.00000 463.00000
254.00000 471.00000
254.00000 471.00000
271.00000 471.00000
271.00000 471.00000
293.00000 449.00000
267.00000 392.00000
278.00000 385.00000
233.00000 348.00000
329.00000 550.00000
343.00000 478.00000
CURVES=2
POINTS=8
271.00000 471.00000
275.00000 470.00000
279.00000 467.00000
282.00000 463.00000
283.00000 459.00000
285.00000 456.00000
289.00000 452.00000
292.00000 449.00000
POINTS=10
260.00000 462.00000
256.00000 455.00000
253.00000 447.00000
250.00000 439.00000
247.00000 431.00000
245.00000 423.00000
245.00000 415.00000
246.00000 406.00000
247.00000 398.00000
250.00000 390.00000
ID=Neoruf_ctenop_o_mesole.JPG
ID1=180 
SCALE=0.012547
LM=21
141.00000 287.00000
225.00000 427.00000
257.00000 479.00000
297.00000 533.00000
229.00000 416.00000
232.00000 424.00000
257.00000 447.00000
245.00000 364.00000
245.00000 364.00000
278.00000 378.00000
300.00000 456.00000
289.00000 465.00000
289.00000 465.00000
311.00000 458.00000
311.00000 458.00000
332.00000 426.00000
291.00000 377.00000
301.00000 366.00000
258.00000 346.00000
388.00000 540.00000
394.00000 447.00000
CURVES=2
POINTS=8
312.00000 458.00000
315.00000 453.00000
317.00000 449.00000
320.00000 444.00000
323.00000 440.00000
326.00000 435.00000
328.00000 431.00000
331.00000 426.00000
POINTS=10
299.00000 454.00000
293.00000 448.00000
288.00000 440.00000
284.00000 432.00000
280.00000 424.00000
278.00000 415.00000
278.00000 406.00000
278.00000 397.00000
278.00000 388.00000
278.00000 379.00000
ID=Nepnig_campop_o.JPG
ID1=181 
SCALE=0.010242
LM=21
152.00000 287.00000
232.00000 435.00000
264.00000 498.00000
293.00000 542.00000
232.00000 421.00000
236.00000 430.00000
265.00000 458.00000
253.00000 371.00000
253.00000 371.00000
284.00000 389.00000
302.00000 465.00000
293.00000 473.00000
293.00000 473.00000
312.00000 468.00000
312.00000 468.00000
334.00000 441.00000
298.00000 388.00000
305.00000 378.00000
267.00000 356.00000
382.00000 544.00000
391.00000 463.00000
CURVES=2
POINTS=8
312.00000 467.00000
315.00000 463.00000
318.00000 460.00000
321.00000 456.00000
325.00000 452.00000
328.00000 448.00000
331.00000 445.00000
334.00000 441.00000
POINTS=10
301.00000 464.00000
296.00000 457.00000
292.00000 449.00000
288.00000 441.00000
285.00000 433.00000
282.00000 425.00000
281.00000 416.00000
281.00000 407.00000
282.00000 399.00000
284.00000 390.00000
ID=Neptar_campop_o.JPG
ID1=182 
SCALE=0.010653
LM=21
321.00000 389.00000
489.00000 570.00000
547.00000 622.00000
658.00000 694.00000
488.00000 556.00000
493.00000 564.00000
535.00000 585.00000
472.00000 467.00000
482.00000 468.00000
555.00000 488.00000
607.00000 595.00000
599.00000 606.00000
603.00000 604.00000
615.00000 598.00000
615.00000 598.00000
642.00000 550.00000
564.00000 487.00000
574.00000 474.00000
494.00000 448.00000
721.00000 648.00000
705.00000 554.00000
CURVES=2
POINTS=8
615.00000 597.00000
620.00000 591.00000
628.00000 587.00000
635.00000 583.00000
640.00000 575.00000
641.00000 567.00000
641.00000 559.00000
642.00000 550.00000
POINTS=10
606.00000 594.00000
595.00000 583.00000
583.00000 574.00000
572.00000 564.00000
561.00000 553.00000
552.00000 543.00000
546.00000 529.00000
542.00000 514.00000
545.00000 500.00000
555.00000 489.00000
ID=Netleo_trypho_g_phytod.JPG
ID1=183 
SCALE=0.019586
LM=21
157.00000 248.00000
274.00000 389.00000
324.00000 443.00000
388.00000 498.00000
277.00000 375.00000
283.00000 385.00000
309.00000 401.00000
274.00000 320.00000
273.00000 316.00000
321.00000 339.00000
361.00000 404.00000
358.00000 421.00000
361.00000 418.00000
373.00000 411.00000
373.00000 409.00000
394.00000 383.00000
336.00000 329.00000
346.00000 318.00000
288.00000 298.00000
467.00000 476.00000
455.00000 397.00000
CURVES=2
POINTS=8
373.00000 407.00000
377.00000 404.00000
380.00000 401.00000
384.00000 399.00000
385.00000 395.00000
388.00000 391.00000
391.00000 388.00000
393.00000 384.00000
POINTS=10
360.00000 404.00000
355.00000 397.00000
348.00000 391.00000
341.00000 385.00000
334.00000 380.00000
329.00000 373.00000
326.00000 365.00000
323.00000 356.00000
321.00000 348.00000
321.00000 339.00000
ID=Notema_ctenop_g_ctenop.JPG
ID1=186 
SCALE=0.019854
LM=21
147.00000 261.00000
227.00000 435.00000
261.00000 494.00000
298.00000 549.00000
228.00000 415.00000
234.00000 430.00000
258.00000 451.00000
247.00000 360.00000
247.00000 360.00000
288.00000 389.00000
304.00000 469.00000
297.00000 476.00000
297.00000 476.00000
318.00000 474.00000
318.00000 474.00000
341.00000 453.00000
306.00000 389.00000
320.00000 382.00000
263.00000 342.00000
384.00000 554.00000
392.00000 481.00000
CURVES=2
POINTS=8
318.00000 474.00000
321.00000 471.00000
325.00000 468.00000
328.00000 465.00000
331.00000 462.00000
334.00000 459.00000
338.00000 456.00000
341.00000 453.00000
POINTS=10
304.00000 467.00000
298.00000 459.00000
293.00000 451.00000
288.00000 443.00000
282.00000 435.00000
279.00000 426.00000
280.00000 417.00000
282.00000 407.00000
284.00000 398.00000
288.00000 389.00000
ID=Occsie_ctenop_o_eurypr.JPG
ID1=187 
SCALE=0.013184
LM=21
222.00000 299.00000
366.00000 571.00000
413.00000 665.00000
543.00000 824.00000
369.00000 553.00000
375.00000 578.00000
400.00000 611.00000
385.00000 474.00000
385.00000 474.00000
447.00000 533.00000
484.00000 644.00000
479.00000 666.00000
483.00000 665.00000
511.00000 678.00000
512.00000 669.00000
573.00000 647.00000
482.00000 527.00000
493.00000 522.00000
417.00000 459.00000
644.00000 798.00000
641.00000 674.00000
CURVES=2
POINTS=8
513.00000 668.00000
523.00000 670.00000
533.00000 669.00000
542.00000 667.00000
552.00000 664.00000
561.00000 660.00000
568.00000 653.00000
575.00000 646.00000
POINTS=10
484.00000 643.00000
480.00000 631.00000
474.00000 619.00000
467.00000 608.00000
460.00000 597.00000
456.00000 585.00000
453.00000 572.00000
449.00000 560.00000
447.00000 547.00000
447.00000 534.00000
ID=Odopul_pimpli_g_ephial.JPG
ID1=188 
SCALE=0.017993
LM=21
122.00000 243.00000
196.00000 379.00000
230.00000 430.00000
287.00000 498.00000
199.00000 364.00000
202.00000 377.00000
229.00000 398.00000
220.00000 324.00000
225.00000 324.00000
256.00000 345.00000
274.00000 403.00000
268.00000 415.00000
272.00000 412.00000
285.00000 413.00000
285.00000 408.00000
314.00000 392.00000
273.00000 344.00000
281.00000 336.00000
239.00000 312.00000
360.00000 484.00000
358.00000 406.00000
CURVES=2
POINTS=8
285.00000 407.00000
289.00000 405.00000
294.00000 403.00000
299.00000 402.00000
304.00000 401.00000
308.00000 399.00000
312.00000 395.00000
315.00000 392.00000
POINTS=10
274.00000 402.00000
270.00000 396.00000
265.00000 390.00000
259.00000 386.00000
253.00000 380.00000
249.00000 374.00000
247.00000 367.00000
249.00000 360.00000
252.00000 353.00000
256.00000 346.00000
ID=Oetple_ctenop_g_perili.JPG
ID1=189 
SCALE=0.016410
LM=21
136.00000 239.00000
203.00000 380.00000
232.00000 430.00000
272.00000 487.00000
208.00000 371.00000
212.00000 382.00000
231.00000 402.00000
224.00000 324.00000
232.00000 324.00000
261.00000 341.00000
269.00000 406.00000
263.00000 421.00000
267.00000 417.00000
278.00000 416.00000
279.00000 410.00000
312.00000 395.00000
272.00000 342.00000
284.00000 331.00000
243.00000 307.00000
347.00000 490.00000
355.00000 413.00000
CURVES=2
POINTS=8
278.00000 409.00000
283.00000 407.00000
288.00000 405.00000
293.00000 403.00000
298.00000 401.00000
303.00000 399.00000
308.00000 398.00000
313.00000 396.00000
POINTS=10
268.00000 405.00000
264.00000 399.00000
259.00000 392.00000
256.00000 386.00000
253.00000 378.00000
253.00000 370.00000
253.00000 363.00000
255.00000 355.00000
258.00000 348.00000
261.00000 341.00000
ID=Olebar_campop_g.JPG
ID1=190 
SCALE=0.012309
LM=21
197.00000 272.00000
282.00000 412.00000
310.00000 462.00000
356.00000 519.00000
282.00000 397.00000
286.00000 409.00000
310.00000 434.00000
289.00000 358.00000
289.00000 353.00000
324.00000 376.00000
343.00000 448.00000
340.00000 453.00000
340.00000 453.00000
349.00000 448.00000
349.00000 448.00000
370.00000 421.00000
340.00000 374.00000
345.00000 369.00000
300.00000 339.00000
409.00000 507.00000
409.00000 440.00000
CURVES=2
POINTS=8
349.00000 447.00000
353.00000 444.00000
355.00000 440.00000
357.00000 436.00000
360.00000 433.00000
363.00000 429.00000
367.00000 425.00000
370.00000 422.00000
POINTS=10
344.00000 447.00000
340.00000 440.00000
335.00000 432.00000
331.00000 425.00000
327.00000 418.00000
324.00000 410.00000
323.00000 401.00000
323.00000 393.00000
323.00000 384.00000
324.00000 376.00000
ID=Olemod_ctenop_o_chrion.JPG
ID1=191 
SCALE=0.021118
LM=21
91.00000 219.00000
122.00000 356.00000
140.00000 409.00000
170.00000 474.00000
128.00000 343.00000
129.00000 356.00000
138.00000 375.00000
145.00000 296.00000
145.00000 296.00000
168.00000 322.00000
182.00000 397.00000
172.00000 405.00000
172.00000 405.00000
190.00000 399.00000
190.00000 399.00000
214.00000 380.00000
182.00000 324.00000
197.00000 314.00000
157.00000 283.00000
243.00000 482.00000
261.00000 409.00000
CURVES=2
POINTS=8
190.00000 399.00000
194.00000 397.00000
197.00000 394.00000
200.00000 390.00000
203.00000 388.00000
207.00000 385.00000
210.00000 382.00000
214.00000 379.00000
POINTS=10
182.00000 397.00000
178.00000 388.00000
175.00000 380.00000
172.00000 372.00000
169.00000 364.00000
166.00000 356.00000
163.00000 347.00000
162.00000 338.00000
164.00000 330.00000
168.00000 322.00000
ID=Onapla_ctenop_o_scolob.JPG
ID1=192 
SCALE=0.024484
LM=21
138.00000 301.00000
261.00000 436.00000
312.00000 479.00000
417.00000 528.00000
262.00000 425.00000
269.00000 436.00000
291.00000 447.00000
249.00000 366.00000
252.00000 365.00000
308.00000 380.00000
340.00000 454.00000
337.00000 462.00000
339.00000 464.00000
350.00000 458.00000
349.00000 456.00000
369.00000 423.00000
315.00000 378.00000
320.00000 367.00000
260.00000 347.00000
443.00000 483.00000
418.00000 427.00000
CURVES=2
POINTS=8
350.00000 455.00000
353.00000 451.00000
355.00000 446.00000
358.00000 442.00000
360.00000 437.00000
363.00000 432.00000
366.00000 428.00000
369.00000 424.00000
POINTS=10
339.00000 453.00000
333.00000 446.00000
327.00000 440.00000
320.00000 433.00000
314.00000 427.00000
310.00000 419.00000
306.00000 411.00000
302.00000 403.00000
302.00000 394.00000
306.00000 386.00000
ID=Ophgla_ctenop_g_perili.JPG
ID1=193 
SCALE=0.049453
LM=21
349.00000 327.00000
424.00000 572.00000
460.00000 669.00000
522.00000 779.00000
433.00000 553.00000
442.00000 584.00000
468.00000 611.00000
468.00000 480.00000
474.00000 480.00000
524.00000 527.00000
533.00000 639.00000
523.00000 649.00000
527.00000 648.00000
548.00000 657.00000
550.00000 650.00000
604.00000 628.00000
550.00000 526.00000
565.00000 512.00000
502.00000 459.00000
627.00000 780.00000
653.00000 666.00000
CURVES=2
POINTS=8
551.00000 650.00000
560.00000 649.00000
568.00000 648.00000
576.00000 646.00000
585.00000 643.00000
592.00000 639.00000
599.00000 634.00000
604.00000 627.00000
POINTS=10
533.00000 637.00000
528.00000 625.00000
524.00000 612.00000
518.00000 601.00000
512.00000 589.00000
507.00000 576.00000
508.00000 563.00000
513.00000 551.00000
518.00000 539.00000
524.00000 527.00000
ID=Ortpla_trypho_g_exente.JPG
ID1=194 
SCALE=0.009645
LM=21
122.00000 213.00000
171.00000 365.00000
189.00000 426.00000
225.00000 483.00000
173.00000 354.00000
179.00000 371.00000
188.00000 385.00000
193.00000 306.00000
199.00000 309.00000
226.00000 340.00000
231.00000 409.00000
222.00000 416.00000
227.00000 415.00000
240.00000 418.00000
240.00000 416.00000
264.00000 396.00000
241.00000 342.00000
252.00000 334.00000
211.00000 297.00000
290.00000 486.00000
301.00000 423.00000
CURVES=2
POINTS=8
241.00000 415.00000
246.00000 414.00000
250.00000 412.00000
252.00000 408.00000
254.00000 404.00000
257.00000 400.00000
261.00000 397.00000
265.00000 395.00000
POINTS=10
231.00000 409.00000
227.00000 402.00000
224.00000 394.00000
221.00000 387.00000
219.00000 379.00000
217.00000 371.00000
217.00000 363.00000
218.00000 354.00000
220.00000 347.00000
225.00000 340.00000
ID=Otlvep_ctenop_g_mesole.JPG
ID1=195 
SCALE=0.029470
LM=21
225.00000 341.00000
338.00000 605.00000
381.00000 698.00000
459.00000 809.00000
342.00000 582.00000
350.00000 607.00000
381.00000 640.00000
378.00000 523.00000
378.00000 523.00000
427.00000 565.00000
443.00000 676.00000
433.00000 680.00000
433.00000 680.00000
463.00000 687.00000
463.00000 687.00000
513.00000 671.00000
451.00000 566.00000
468.00000 557.00000
405.00000 506.00000
542.00000 813.00000
559.00000 697.00000
CURVES=2
POINTS=8
464.00000 687.00000
472.00000 687.00000
480.00000 687.00000
487.00000 687.00000
495.00000 686.00000
502.00000 682.00000
508.00000 677.00000
513.00000 671.00000
POINTS=10
443.00000 675.00000
441.00000 662.00000
436.00000 650.00000
431.00000 638.00000
426.00000 627.00000
419.00000 613.00000
422.00000 603.00000
422.00000 590.00000
425.00000 578.00000
427.00000 565.00000
ID=Oxycar_pimpli_o_ephial.JPG
ID1=196 
SCALE=0.010409
LM=21
221.00000 353.00000
376.00000 604.00000
419.00000 668.00000
508.00000 772.00000
365.00000 572.00000
381.00000 599.00000
414.00000 628.00000
381.00000 498.00000
386.00000 498.00000
434.00000 528.00000
478.00000 648.00000
474.00000 651.00000
474.00000 651.00000
505.00000 654.00000
505.00000 654.00000
546.00000 621.00000
451.00000 526.00000
463.00000 502.00000
408.00000 473.00000
613.00000 767.00000
605.00000 645.00000
CURVES=2
POINTS=8
506.00000 652.00000
513.00000 649.00000
520.00000 647.00000
527.00000 644.00000
533.00000 640.00000
538.00000 634.00000
543.00000 629.00000
546.00000 622.00000
POINTS=10
478.00000 647.00000
471.00000 634.00000
464.00000 622.00000
457.00000 609.00000
450.00000 597.00000
444.00000 584.00000
437.00000 571.00000
436.00000 557.00000
434.00000 542.00000
434.00000 528.00000
ID=Pacori_pimpli_o_ephial.JPG
ID1=198 
SCALE=0.008366
LM=21
127.00000 176.00000
160.00000 354.00000
176.00000 427.00000
217.00000 503.00000
164.00000 338.00000
165.00000 359.00000
190.00000 385.00000
202.00000 288.00000
202.00000 288.00000
230.00000 310.00000
228.00000 398.00000
226.00000 399.00000
226.00000 399.00000
248.00000 412.00000
248.00000 412.00000
283.00000 404.00000
240.00000 312.00000
247.00000 300.00000
217.00000 277.00000
295.00000 504.00000
318.00000 425.00000
CURVES=2
POINTS=8
248.00000 411.00000
253.00000 411.00000
259.00000 412.00000
264.00000 412.00000
270.00000 411.00000
275.00000 410.00000
280.00000 407.00000
284.00000 404.00000
POINTS=10
228.00000 397.00000
228.00000 387.00000
227.00000 378.00000
224.00000 368.00000
222.00000 358.00000
221.00000 349.00000
222.00000 339.00000
224.00000 329.00000
227.00000 320.00000
229.00000 310.00000
ID=Panina_orthoc_o_helict.JPG
ID1=199 
SCALE=0.008452
LM=21
151.00000 232.00000
232.00000 361.00000
263.00000 410.00000
299.00000 455.00000
232.00000 348.00000
242.00000 365.00000
263.00000 381.00000
243.00000 307.00000
252.00000 307.00000
286.00000 328.00000
298.00000 385.00000
291.00000 394.00000
293.00000 393.00000
313.00000 394.00000
313.00000 394.00000
342.00000 372.00000
307.00000 327.00000
319.00000 319.00000
261.00000 291.00000
390.00000 464.00000
399.00000 391.00000
CURVES=2
POINTS=8
313.00000 394.00000
318.00000 393.00000
324.00000 393.00000
329.00000 390.00000
332.00000 386.00000
335.00000 381.00000
338.00000 377.00000
342.00000 373.00000
POINTS=10
298.00000 384.00000
294.00000 378.00000
290.00000 372.00000
285.00000 367.00000
280.00000 362.00000
278.00000 356.00000
278.00000 349.00000
280.00000 342.00000
283.00000 335.00000
286.00000 329.00000
ID=Panxan_ctenop_g_eurypr.JPG
ID1=200 
SCALE=0.014429
LM=21
301.00000 402.00000
456.00000 620.00000
516.00000 700.00000
629.00000 792.00000
458.00000 604.00000
473.00000 626.00000
505.00000 648.00000
468.00000 535.00000
468.00000 535.00000
530.00000 573.00000
573.00000 666.00000
568.00000 683.00000
569.00000 684.00000
593.00000 686.00000
594.00000 679.00000
634.00000 646.00000
552.00000 564.00000
566.00000 549.00000
491.00000 512.00000
700.00000 766.00000
690.00000 660.00000
CURVES=2
POINTS=8
594.00000 679.00000
602.00000 679.00000
610.00000 677.00000
618.00000 675.00000
624.00000 670.00000
628.00000 663.00000
632.00000 655.00000
634.00000 647.00000
POINTS=10
574.00000 666.00000
566.00000 657.00000
558.00000 648.00000
551.00000 638.00000
543.00000 629.00000
536.00000 620.00000
536.00000 610.00000
534.00000 598.00000
532.00000 586.00000
531.00000 574.00000
ID=Pargna_pimpli_g_ephial.JPG
ID1=201 
SCALE=0.019113
LM=21
156.00000 204.00000
215.00000 336.00000
247.00000 400.00000
295.00000 471.00000
218.00000 327.00000
225.00000 343.00000
250.00000 366.00000
240.00000 280.00000
244.00000 280.00000
269.00000 300.00000
289.00000 367.00000
285.00000 382.00000
286.00000 381.00000
300.00000 385.00000
298.00000 369.00000
319.00000 352.00000
285.00000 301.00000
296.00000 289.00000
258.00000 269.00000
375.00000 450.00000
377.00000 375.00000
CURVES=2
POINTS=8
298.00000 369.00000
300.00000 366.00000
303.00000 363.00000
306.00000 361.00000
309.00000 359.00000
312.00000 357.00000
316.00000 355.00000
319.00000 353.00000
POINTS=10
288.00000 366.00000
283.00000 359.00000
278.00000 353.00000
273.00000 347.00000
269.00000 339.00000
267.00000 332.00000
266.00000 323.00000
266.00000 315.00000
267.00000 307.00000
269.00000 299.00000
ID=Pedoch_ctenop_g_eurypr.JPG
ID1=202 
SCALE=0.014111
LM=21
181.00000 253.00000
302.00000 502.00000
334.00000 577.00000
416.00000 683.00000
302.00000 481.00000
311.00000 500.00000
331.00000 527.00000
311.00000 412.00000
315.00000 411.00000
364.00000 465.00000
393.00000 566.00000
385.00000 575.00000
387.00000 579.00000
402.00000 582.00000
404.00000 576.00000
454.00000 554.00000
394.00000 461.00000
409.00000 453.00000
331.00000 389.00000
486.00000 668.00000
492.00000 576.00000
CURVES=2
POINTS=8
405.00000 576.00000
414.00000 576.00000
422.00000 577.00000
430.00000 576.00000
438.00000 573.00000
445.00000 567.00000
450.00000 561.00000
455.00000 554.00000
POINTS=10
393.00000 565.00000
388.00000 553.00000
383.00000 542.00000
378.00000 531.00000
371.00000 520.00000
365.00000 509.00000
358.00000 498.00000
358.00000 488.00000
359.00000 477.00000
364.00000 465.00000
ID=Peralb_pimpli_g_delome.JPG
ID1=203 
SCALE=0.020958
LM=21
143.00000 284.00000
295.00000 383.00000
352.00000 419.00000
424.00000 459.00000
290.00000 367.00000
308.00000 376.00000
339.00000 391.00000
268.00000 321.00000
279.00000 319.00000
321.00000 329.00000
380.00000 380.00000
378.00000 396.00000
382.00000 390.00000
398.00000 387.00000
394.00000 380.00000
406.00000 347.00000
343.00000 318.00000
349.00000 307.00000
293.00000 299.00000
497.00000 432.00000
469.00000 349.00000
CURVES=2
POINTS=8
395.00000 380.00000
394.00000 375.00000
394.00000 369.00000
395.00000 364.00000
398.00000 360.00000
402.00000 356.00000
406.00000 353.00000
408.00000 348.00000
POINTS=10
379.00000 379.00000
371.00000 375.00000
364.00000 371.00000
357.00000 366.00000
350.00000 361.00000
343.00000 355.00000
336.00000 350.00000
330.00000 344.00000
324.00000 337.00000
320.00000 330.00000
ID=Peraus_metopi_g_otherM.JPG
ID1=204 
SCALE=0.012553
LM=21
155.00000 298.00000
269.00000 456.00000
317.00000 513.00000
384.00000 567.00000
269.00000 441.00000
276.00000 452.00000
294.00000 466.00000
256.00000 374.00000
266.00000 373.00000
305.00000 393.00000
344.00000 478.00000
337.00000 490.00000
343.00000 486.00000
353.00000 482.00000
353.00000 482.00000
370.00000 449.00000
318.00000 393.00000
330.00000 383.00000
276.00000 361.00000
451.00000 532.00000
430.00000 457.00000
CURVES=2
POINTS=8
354.00000 482.00000
357.00000 478.00000
360.00000 473.00000
362.00000 469.00000
363.00000 464.00000
365.00000 459.00000
368.00000 454.00000
371.00000 450.00000
POINTS=10
344.00000 478.00000
337.00000 470.00000
331.00000 461.00000
325.00000 453.00000
319.00000 444.00000
313.00000 435.00000
309.00000 425.00000
306.00000 415.00000
304.00000 405.00000
305.00000 394.00000
ID=Perfac_ctenop_g_mesole.JPG
ID1=205 
SCALE=0.024594
LM=21
142.00000 241.00000
245.00000 367.00000
291.00000 417.00000
346.00000 465.00000
244.00000 355.00000
254.00000 369.00000
284.00000 385.00000
249.00000 306.00000
253.00000 305.00000
289.00000 320.00000
319.00000 383.00000
318.00000 395.00000
319.00000 396.00000
334.00000 396.00000
332.00000 389.00000
350.00000 355.00000
302.00000 316.00000
308.00000 306.00000
257.00000 286.00000
412.00000 446.00000
401.00000 371.00000
CURVES=2
POINTS=8
332.00000 389.00000
336.00000 385.00000
339.00000 380.00000
339.00000 374.00000
340.00000 368.00000
343.00000 363.00000
346.00000 359.00000
351.00000 355.00000
POINTS=10
318.00000 382.00000
312.00000 377.00000
305.00000 372.00000
299.00000 367.00000
293.00000 360.00000
289.00000 353.00000
287.00000 345.00000
286.00000 337.00000
287.00000 329.00000
289.00000 321.00000
ID=Perfil_ctenop_g_perili.JPG
ID1=206 
SCALE=0.019479
LM=21
155.00000 268.00000
260.00000 406.00000
297.00000 453.00000
353.00000 510.00000
257.00000 390.00000
268.00000 403.00000
288.00000 419.00000
254.00000 344.00000
263.00000 345.00000
295.00000 368.00000
333.00000 431.00000
328.00000 442.00000
334.00000 438.00000
341.00000 436.00000
340.00000 431.00000
357.00000 409.00000
317.00000 364.00000
325.00000 354.00000
282.00000 334.00000
413.00000 505.00000
414.00000 431.00000
CURVES=2
POINTS=8
341.00000 431.00000
342.00000 427.00000
342.00000 422.00000
344.00000 419.00000
348.00000 416.00000
352.00000 414.00000
355.00000 411.00000
358.00000 408.00000
POINTS=10
332.00000 430.00000
326.00000 424.00000
321.00000 419.00000
315.00000 413.00000
310.00000 406.00000
306.00000 399.00000
302.00000 392.00000
299.00000 385.00000
296.00000 377.00000
295.00000 369.00000
ID=Perhoe_metopi_g_otherM.JPG
ID1=207 
SCALE=0.016104
LM=21
277.00000 269.00000
355.00000 409.00000
388.00000 463.00000
432.00000 523.00000
358.00000 397.00000
362.00000 407.00000
398.00000 424.00000
378.00000 347.00000
386.00000 348.00000
423.00000 364.00000
433.00000 425.00000
429.00000 432.00000
429.00000 432.00000
447.00000 437.00000
447.00000 431.00000
478.00000 409.00000
440.00000 362.00000
446.00000 354.00000
405.00000 333.00000
516.00000 522.00000
522.00000 431.00000
CURVES=2
POINTS=8
448.00000 430.00000
454.00000 429.00000
459.00000 427.00000
463.00000 424.00000
466.00000 419.00000
471.00000 415.00000
475.00000 411.00000
479.00000 408.00000
POINTS=10
433.00000 425.00000
430.00000 418.00000
426.00000 412.00000
422.00000 406.00000
417.00000 400.00000
415.00000 393.00000
416.00000 385.00000
417.00000 378.00000
420.00000 371.00000
423.00000 364.00000
ID=Pettib_ctenop_g_pionin.JPG
ID1=208 
SCALE=0.011617
LM=21
124.00000 249.00000
174.00000 391.00000
199.00000 444.00000
246.00000 511.00000
179.00000 379.00000
182.00000 390.00000
197.00000 410.00000
201.00000 340.00000
201.00000 340.00000
229.00000 367.00000
237.00000 424.00000
229.00000 432.00000
229.00000 432.00000
249.00000 428.00000
249.00000 428.00000
268.00000 419.00000
241.00000 366.00000
254.00000 361.00000
215.00000 327.00000
313.00000 513.00000
317.00000 453.00000
CURVES=2
POINTS=8
249.00000 428.00000
252.00000 426.00000
254.00000 425.00000
257.00000 424.00000
260.00000 423.00000
262.00000 422.00000
265.00000 421.00000
268.00000 420.00000
POINTS=10
236.00000 423.00000
233.00000 417.00000
231.00000 412.00000
229.00000 406.00000
227.00000 399.00000
226.00000 393.00000
225.00000 387.00000
226.00000 380.00000
227.00000 374.00000
229.00000 368.00000
ID=Phienc_campop_o.JPG
ID1=210 
SCALE=0.017749
LM=21
157.00000 266.00000
243.00000 384.00000
285.00000 426.00000
339.00000 472.00000
244.00000 371.00000
249.00000 379.00000
277.00000 392.00000
254.00000 326.00000
263.00000 324.00000
295.00000 334.00000
317.00000 383.00000
312.00000 393.00000
316.00000 390.00000
328.00000 389.00000
327.00000 385.00000
352.00000 369.00000
310.00000 331.00000
318.00000 319.00000
280.00000 306.00000
415.00000 460.00000
407.00000 385.00000
CURVES=2
POINTS=8
327.00000 384.00000
331.00000 382.00000
335.00000 380.00000
339.00000 378.00000
342.00000 376.00000
346.00000 374.00000
349.00000 371.00000
352.00000 368.00000
POINTS=10
316.00000 383.00000
312.00000 378.00000
308.00000 374.00000
304.00000 369.00000
300.00000 364.00000
297.00000 359.00000
295.00000 353.00000
294.00000 347.00000
295.00000 341.00000
295.00000 335.00000
ID=Phogeo_campop_g.JPG
ID1=211 
SCALE=0.008799
LM=21
306.00000 397.00000
448.00000 558.00000
511.00000 626.00000
640.00000 712.00000
455.00000 549.00000
463.00000 563.00000
498.00000 585.00000
463.00000 484.00000
467.00000 483.00000
518.00000 509.00000
575.00000 595.00000
566.00000 606.00000
573.00000 603.00000
591.00000 603.00000
591.00000 603.00000
632.00000 561.00000
540.00000 501.00000
551.00000 483.00000
483.00000 462.00000
710.00000 665.00000
682.00000 568.00000
CURVES=2
POINTS=8
592.00000 602.00000
598.00000 596.00000
605.00000 592.00000
613.00000 587.00000
618.00000 581.00000
622.00000 574.00000
627.00000 567.00000
633.00000 561.00000
POINTS=10
575.00000 594.00000
568.00000 584.00000
559.00000 576.00000
551.00000 568.00000
541.00000 559.00000
531.00000 551.00000
524.00000 544.00000
518.00000 533.00000
518.00000 521.00000
518.00000 509.00000
ID=Phygel_trypho_g_phytod.JPG
ID1=213 
SCALE=0.011757
LM=21
141.00000 223.00000
163.00000 378.00000
176.00000 441.00000
205.00000 512.00000
170.00000 368.00000
170.00000 380.00000
183.00000 403.00000
202.00000 319.00000
202.00000 316.00000
226.00000 346.00000
233.00000 431.00000
220.00000 433.00000
220.00000 433.00000
242.00000 437.00000
242.00000 437.00000
277.00000 419.00000
250.00000 349.00000
274.00000 343.00000
222.00000 298.00000
292.00000 530.00000
321.00000 450.00000
CURVES=2
POINTS=8
243.00000 436.00000
248.00000 435.00000
253.00000 432.00000
257.00000 428.00000
261.00000 424.00000
266.00000 422.00000
271.00000 420.00000
277.00000 419.00000
POINTS=10
233.00000 429.00000
232.00000 419.00000
230.00000 410.00000
226.00000 401.00000
223.00000 392.00000
220.00000 383.00000
220.00000 373.00000
221.00000 364.00000
223.00000 354.00000
226.00000 345.00000
ID=Phymac_ctenop_o_scolob.JPG
ID1=214 
SCALE=0.023680
LM=21
118.00000 239.00000
181.00000 377.00000
211.00000 435.00000
251.00000 491.00000
185.00000 363.00000
194.00000 381.00000
205.00000 395.00000
194.00000 312.00000
198.00000 312.00000
231.00000 335.00000
247.00000 413.00000
239.00000 418.00000
239.00000 418.00000
254.00000 416.00000
254.00000 416.00000
275.00000 392.00000
243.00000 336.00000
257.00000 329.00000
212.00000 301.00000
323.00000 482.00000
331.00000 419.00000
CURVES=2
POINTS=8
254.00000 415.00000
258.00000 412.00000
262.00000 409.00000
263.00000 405.00000
265.00000 400.00000
268.00000 397.00000
272.00000 394.00000
276.00000 392.00000
POINTS=10
247.00000 412.00000
243.00000 403.00000
237.00000 395.00000
231.00000 388.00000
226.00000 379.00000
221.00000 371.00000
219.00000 361.00000
220.00000 351.00000
223.00000 342.00000
230.00000 335.00000
ID=Piofor_ctenop_o_pionin.JPG
ID1=215 
SCALE=0.022606
LM=21
171.00000 350.00000
212.00000 560.00000
230.00000 639.00000
267.00000 733.00000
218.00000 542.00000
223.00000 571.00000
241.00000 599.00000
259.00000 500.00000
259.00000 500.00000
293.00000 544.00000
287.00000 630.00000
281.00000 633.00000
281.00000 633.00000
298.00000 643.00000
298.00000 643.00000
351.00000 637.00000
316.00000 546.00000
330.00000 538.00000
290.00000 493.00000
347.00000 762.00000
383.00000 668.00000
CURVES=2
POINTS=8
299.00000 643.00000
307.00000 641.00000
314.00000 643.00000
322.00000 645.00000
330.00000 646.00000
338.00000 644.00000
345.00000 641.00000
352.00000 637.00000
POINTS=10
287.00000 629.00000
286.00000 620.00000
284.00000 610.00000
282.00000 600.00000
279.00000 591.00000
277.00000 581.00000
280.00000 571.00000
284.00000 562.00000
288.00000 553.00000
293.00000 544.00000
ID=Poltub_pimpli_o_ephial.JPG
ID1=218 
SCALE=0.010553
LM=21
300.00000 383.00000
410.00000 592.00000
451.00000 666.00000
505.00000 753.00000
413.00000 573.00000
425.00000 599.00000
454.00000 622.00000
422.00000 496.00000
430.00000 497.00000
494.00000 541.00000
510.00000 636.00000
502.00000 653.00000
507.00000 649.00000
522.00000 652.00000
524.00000 645.00000
578.00000 615.00000
521.00000 535.00000
533.00000 523.00000
460.00000 479.00000
618.00000 761.00000
642.00000 643.00000
CURVES=2
POINTS=8
524.00000 645.00000
533.00000 643.00000
542.00000 641.00000
551.00000 640.00000
557.00000 632.00000
564.00000 626.00000
571.00000 621.00000
578.00000 614.00000
POINTS=10
510.00000 634.00000
504.00000 624.00000
498.00000 614.00000
492.00000 604.00000
488.00000 593.00000
483.00000 583.00000
481.00000 572.00000
485.00000 562.00000
489.00000 551.00000
495.00000 541.00000
ID=Polvar_trypho_g_trypho.JPG
ID1=219 
SCALE=0.010735
LM=21
135.00000 224.00000
209.00000 366.00000
246.00000 434.00000
303.00000 504.00000
213.00000 355.00000
217.00000 368.00000
246.00000 391.00000
232.00000 311.00000
237.00000 310.00000
263.00000 330.00000
293.00000 394.00000
282.00000 402.00000
282.00000 402.00000
301.00000 397.00000
301.00000 397.00000
328.00000 387.00000
278.00000 328.00000
289.00000 318.00000
257.00000 300.00000
375.00000 503.00000
383.00000 418.00000
CURVES=2
POINTS=8
301.00000 397.00000
305.00000 396.00000
309.00000 394.00000
313.00000 393.00000
317.00000 392.00000
321.00000 391.00000
325.00000 390.00000
329.00000 388.00000
POINTS=10
292.00000 393.00000
288.00000 386.00000
283.00000 379.00000
279.00000 372.00000
274.00000 366.00000
268.00000 359.00000
264.00000 353.00000
261.00000 345.00000
261.00000 337.00000
263.00000 329.00000
ID=Pormod_campop_o.JPG
ID1=220 
SCALE=0.011447
LM=21
208.00000 258.00000
311.00000 397.00000
348.00000 443.00000
422.00000 507.00000
311.00000 383.00000
318.00000 395.00000
341.00000 409.00000
319.00000 331.00000
319.00000 331.00000
360.00000 350.00000
392.00000 414.00000
388.00000 425.00000
390.00000 424.00000
403.00000 423.00000
402.00000 417.00000
428.00000 390.00000
378.00000 345.00000
384.00000 337.00000
329.00000 314.00000
485.00000 472.00000
477.00000 403.00000
CURVES=2
POINTS=8
404.00000 417.00000
408.00000 413.00000
411.00000 409.00000
414.00000 406.00000
417.00000 401.00000
421.00000 397.00000
424.00000 394.00000
428.00000 390.00000
POINTS=10
391.00000 413.00000
387.00000 406.00000
381.00000 401.00000
373.00000 395.00000
367.00000 390.00000
361.00000 384.00000
358.00000 376.00000
357.00000 368.00000
358.00000 359.00000
360.00000 351.00000
ID=Prixan_ctenop_g_perili.JPG
ID1=221 
SCALE=0.017763
LM=21
118.00000 232.00000
203.00000 374.00000
237.00000 421.00000
304.00000 477.00000
207.00000 363.00000
211.00000 373.00000
228.00000 391.00000
205.00000 302.00000
214.00000 302.00000
251.00000 331.00000
271.00000 402.00000
265.00000 413.00000
269.00000 410.00000
280.00000 410.00000
280.00000 408.00000
297.00000 387.00000
262.00000 331.00000
276.00000 325.00000
225.00000 294.00000
350.00000 453.00000
341.00000 400.00000
CURVES=2
POINTS=8
280.00000 407.00000
283.00000 405.00000
286.00000 402.00000
288.00000 399.00000
289.00000 395.00000
292.00000 392.00000
295.00000 389.00000
298.00000 387.00000
POINTS=10
271.00000 401.00000
265.00000 394.00000
260.00000 387.00000
254.00000 380.00000
249.00000 373.00000
248.00000 365.00000
246.00000 356.00000
245.00000 347.00000
247.00000 339.00000
251.00000 331.00000
ID=Protes_ctenop_g_mesole.JPG
ID1=223 
SCALE=0.033475
LM=21
193.00000 298.00000
344.00000 425.00000
394.00000 469.00000
486.00000 514.00000
339.00000 410.00000
349.00000 421.00000
376.00000 441.00000
328.00000 364.00000
335.00000 361.00000
374.00000 379.00000
430.00000 433.00000
431.00000 454.00000
433.00000 451.00000
458.00000 447.00000
441.00000 431.00000
453.00000 409.00000
392.00000 367.00000
401.00000 358.00000
355.00000 345.00000
532.00000 469.00000
503.00000 410.00000
CURVES=2
POINTS=8
440.00000 430.00000
442.00000 427.00000
443.00000 424.00000
445.00000 421.00000
447.00000 418.00000
449.00000 415.00000
451.00000 412.00000
453.00000 410.00000
POINTS=10
430.00000 433.00000
423.00000 428.00000
416.00000 422.00000
408.00000 417.00000
401.00000 412.00000
394.00000 406.00000
388.00000 399.00000
382.00000 393.00000
377.00000 386.00000
373.00000 378.00000
ID=Psehag_metopi_g_otherM.JPG
ID1=225 
SCALE=0.022141
LM=21
216.00000 289.00000
382.00000 460.00000
437.00000 511.00000
533.00000 572.00000
373.00000 440.00000
391.00000 462.00000
420.00000 474.00000
365.00000 373.00000
371.00000 372.00000
420.00000 391.00000
473.00000 474.00000
471.00000 479.00000
471.00000 479.00000
488.00000 475.00000
488.00000 475.00000
511.00000 448.00000
432.00000 387.00000
442.00000 375.00000
387.00000 358.00000
599.00000 543.00000
568.00000 459.00000
CURVES=2
POINTS=8
488.00000 474.00000
493.00000 471.00000
497.00000 468.00000
500.00000 465.00000
504.00000 461.00000
508.00000 457.00000
509.00000 452.00000
511.00000 447.00000
POINTS=10
472.00000 473.00000
464.00000 465.00000
456.00000 457.00000
448.00000 449.00000
441.00000 441.00000
433.00000 433.00000
426.00000 424.00000
423.00000 413.00000
421.00000 402.00000
419.00000 391.00000
ID=Ptesca_pimpli_o_ephial.JPG
ID1=227 
SCALE=0.013926
LM=21
183.00000 244.00000
243.00000 415.00000
274.00000 474.00000
333.00000 556.00000
247.00000 400.00000
248.00000 410.00000
267.00000 431.00000
261.00000 342.00000
263.00000 342.00000
297.00000 376.00000
315.00000 450.00000
306.00000 458.00000
306.00000 458.00000
327.00000 456.00000
327.00000 456.00000
359.00000 456.00000
311.00000 376.00000
321.00000 365.00000
276.00000 323.00000
400.00000 573.00000
412.00000 493.00000
CURVES=2
POINTS=8
327.00000 455.00000
332.00000 454.00000
336.00000 454.00000
341.00000 454.00000
345.00000 456.00000
350.00000 456.00000
354.00000 456.00000
359.00000 456.00000
POINTS=10
315.00000 450.00000
311.00000 442.00000
307.00000 435.00000
304.00000 427.00000
301.00000 419.00000
299.00000 410.00000
297.00000 402.00000
297.00000 393.00000
296.00000 385.00000
297.00000 376.00000
ID=Rhaaul_campop_o.JPG
ID1=229 
SCALE=0.016477
LM=21
136.00000 206.00000
164.00000 348.00000
181.00000 409.00000
200.00000 461.00000
167.00000 331.00000
169.00000 347.00000
188.00000 370.00000
191.00000 295.00000
198.00000 296.00000
229.00000 328.00000
219.00000 381.00000
214.00000 387.00000
215.00000 391.00000
227.00000 393.00000
229.00000 388.00000
262.00000 376.00000
241.00000 329.00000
249.00000 321.00000
218.00000 289.00000
273.00000 484.00000
298.00000 409.00000
CURVES=2
POINTS=8
230.00000 388.00000
234.00000 386.00000
239.00000 383.00000
243.00000 381.00000
247.00000 378.00000
251.00000 376.00000
256.00000 376.00000
261.00000 376.00000
POINTS=10
219.00000 380.00000
216.00000 374.00000
213.00000 367.00000
211.00000 361.00000
209.00000 354.00000
211.00000 348.00000
214.00000 342.00000
219.00000 337.00000
224.00000 333.00000
229.00000 328.00000
ID=Rharuf_ctenop_g_pionin.JPG
ID1=230 
SCALE=0.014156
LM=21
254.00000 196.00000
261.00000 349.00000
262.00000 410.00000
271.00000 478.00000
269.00000 339.00000
269.00000 352.00000
276.00000 381.00000
304.00000 300.00000
311.00000 303.00000
327.00000 334.00000
308.00000 407.00000
299.00000 411.00000
299.00000 411.00000
317.00000 415.00000
317.00000 415.00000
350.00000 407.00000
345.00000 342.00000
360.00000 338.00000
331.00000 297.00000
338.00000 511.00000
383.00000 452.00000
CURVES=2
POINTS=8
318.00000 415.00000
323.00000 416.00000
327.00000 415.00000
332.00000 413.00000
336.00000 411.00000
341.00000 410.00000
345.00000 408.00000
350.00000 407.00000
POINTS=10
308.00000 406.00000
306.00000 397.00000
305.00000 388.00000
304.00000 380.00000
304.00000 371.00000
305.00000 362.00000
309.00000 354.00000
314.00000 346.00000
320.00000 340.00000
327.00000 334.00000
ID=Rhimes_ctenop_o_mesole.JPG
ID1=231 
SCALE=0.020629
LM=21
149.00000 318.00000
255.00000 440.00000
302.00000 483.00000
379.00000 539.00000
256.00000 431.00000
261.00000 439.00000
286.00000 452.00000
260.00000 381.00000
264.00000 379.00000
297.00000 392.00000
334.00000 449.00000
330.00000 464.00000
332.00000 461.00000
348.00000 457.00000
346.00000 452.00000
366.00000 433.00000
313.00000 387.00000
324.00000 376.00000
272.00000 361.00000
436.00000 510.00000
419.00000 441.00000
CURVES=2
POINTS=8
347.00000 452.00000
350.00000 449.00000
352.00000 447.00000
355.00000 444.00000
358.00000 442.00000
361.00000 439.00000
363.00000 437.00000
366.00000 434.00000
POINTS=10
333.00000 448.00000
329.00000 442.00000
323.00000 436.00000
317.00000 431.00000
312.00000 426.00000
306.00000 421.00000
301.00000 414.00000
299.00000 407.00000
297.00000 400.00000
296.00000 392.00000
ID=Rhiruf_campop_g.JPG
ID1=232 
SCALE=0.019159
LM=21
144.00000 263.00000
218.00000 397.00000
253.00000 452.00000
291.00000 503.00000
223.00000 382.00000
231.00000 398.00000
252.00000 415.00000
236.00000 337.00000
244.00000 336.00000
288.00000 358.00000
292.00000 419.00000
285.00000 429.00000
290.00000 427.00000
307.00000 430.00000
307.00000 424.00000
327.00000 396.00000
303.00000 355.00000
311.00000 347.00000
260.00000 320.00000
378.00000 507.00000
387.00000 419.00000
CURVES=2
POINTS=8
307.00000 424.00000
310.00000 420.00000
315.00000 419.00000
317.00000 415.00000
319.00000 410.00000
322.00000 406.00000
325.00000 402.00000
327.00000 397.00000
POINTS=10
292.00000 418.00000
288.00000 411.00000
283.00000 405.00000
278.00000 399.00000
274.00000 392.00000
273.00000 384.00000
275.00000 376.00000
279.00000 370.00000
284.00000 363.00000
289.00000 357.00000
ID=Rhohae_ctenop_g_pionin.JPG
ID1=233 
SCALE=0.011577
LM=21
147.00000 248.00000
241.00000 403.00000
273.00000 452.00000
328.00000 512.00000
244.00000 390.00000
252.00000 403.00000
267.00000 423.00000
241.00000 328.00000
247.00000 327.00000
296.00000 362.00000
311.00000 428.00000
303.00000 443.00000
307.00000 441.00000
325.00000 439.00000
324.00000 433.00000
338.00000 407.00000
308.00000 356.00000
315.00000 347.00000
259.00000 315.00000
399.00000 497.00000
395.00000 429.00000
CURVES=2
POINTS=8
324.00000 432.00000
327.00000 429.00000
328.00000 425.00000
330.00000 421.00000
331.00000 417.00000
333.00000 413.00000
335.00000 409.00000
338.00000 406.00000
POINTS=10
311.00000 427.00000
306.00000 421.00000
300.00000 414.00000
295.00000 408.00000
292.00000 401.00000
289.00000 393.00000
288.00000 385.00000
290.00000 377.00000
292.00000 369.00000
296.00000 362.00000
ID=Rhomes_ctenop_g_pionin.JPG
ID1=234 
SCALE=0.025039
LM=21
132.00000 202.00000
213.00000 364.00000
246.00000 423.00000
289.00000 487.00000
216.00000 350.00000
222.00000 362.00000
246.00000 381.00000
230.00000 292.00000
239.00000 292.00000
275.00000 316.00000
295.00000 396.00000
289.00000 402.00000
289.00000 402.00000
307.00000 402.00000
307.00000 402.00000
333.00000 377.00000
295.00000 317.00000
306.00000 308.00000
256.00000 279.00000
389.00000 493.00000
396.00000 399.00000
CURVES=2
POINTS=8
307.00000 401.00000
312.00000 398.00000
317.00000 398.00000
323.00000 396.00000
324.00000 391.00000
326.00000 386.00000
330.00000 382.00000
333.00000 377.00000
POINTS=10
294.00000 394.00000
289.00000 386.00000
284.00000 378.00000
278.00000 370.00000
272.00000 362.00000
269.00000 354.00000
269.00000 344.00000
270.00000 334.00000
272.00000 325.00000
275.00000 316.00000
ID=Saobre_ctenop_o_mesole.JPG
ID1=235 
SCALE=0.010533
LM=21
150.00000 247.00000
231.00000 403.00000
262.00000 464.00000
302.00000 519.00000
235.00000 393.00000
239.00000 402.00000
256.00000 421.00000
240.00000 338.00000
249.00000 337.00000
280.00000 369.00000
300.00000 436.00000
290.00000 447.00000
290.00000 447.00000
310.00000 439.00000
310.00000 439.00000
333.00000 421.00000
302.00000 369.00000
310.00000 362.00000
265.00000 328.00000
375.00000 518.00000
378.00000 456.00000
CURVES=2
POINTS=8
310.00000 439.00000
314.00000 439.00000
318.00000 436.00000
319.00000 431.00000
321.00000 428.00000
325.00000 425.00000
329.00000 423.00000
333.00000 421.00000
POINTS=10
300.00000 435.00000
296.00000 428.00000
292.00000 421.00000
288.00000 415.00000
285.00000 408.00000
282.00000 400.00000
280.00000 393.00000
279.00000 385.00000
279.00000 377.00000
281.00000 370.00000
ID=Satrud_ctenop_o_ctenop.JPG
ID1=236 
SCALE=0.021150
LM=21
330.00000 349.00000
377.00000 586.00000
395.00000 667.00000
441.00000 784.00000
386.00000 564.00000
389.00000 590.00000
409.00000 625.00000
422.00000 519.00000
426.00000 522.00000
457.00000 570.00000
457.00000 656.00000
448.00000 669.00000
448.00000 669.00000
465.00000 679.00000
470.00000 673.00000
526.00000 666.00000
483.00000 573.00000
501.00000 561.00000
454.00000 509.00000
525.00000 799.00000
564.00000 708.00000
CURVES=2
POINTS=8
470.00000 673.00000
478.00000 677.00000
486.00000 679.00000
495.00000 679.00000
503.00000 678.00000
512.00000 676.00000
519.00000 672.00000
526.00000 666.00000
POINTS=10
457.00000 655.00000
455.00000 645.00000
452.00000 636.00000
450.00000 626.00000
448.00000 617.00000
446.00000 607.00000
447.00000 598.00000
451.00000 589.00000
453.00000 579.00000
457.00000 570.00000
ID=Scadet_pimpli_g_ephial.JPG
ID1=237 
SCALE=0.011123
LM=21
227.00000 355.00000
261.00000 583.00000
275.00000 665.00000
300.00000 764.00000
273.00000 566.00000
274.00000 591.00000
298.00000 632.00000
318.00000 517.00000
326.00000 520.00000
359.00000 565.00000
345.00000 659.00000
333.00000 671.00000
337.00000 670.00000
352.00000 679.00000
354.00000 669.00000
411.00000 662.00000
387.00000 575.00000
399.00000 573.00000
353.00000 510.00000
401.00000 808.00000
453.00000 705.00000
CURVES=2
POINTS=8
356.00000 668.00000
363.00000 672.00000
371.00000 675.00000
379.00000 673.00000
387.00000 670.00000
395.00000 667.00000
403.00000 664.00000
411.00000 661.00000
POINTS=10
344.00000 658.00000
342.00000 647.00000
340.00000 635.00000
337.00000 624.00000
336.00000 613.00000
335.00000 601.00000
339.00000 590.00000
344.00000 580.00000
351.00000 571.00000
360.00000 564.00000
ID=Scaorn_trypho_g_exente.JPG
ID1=238 
SCALE=0.008672
LM=21
267.00000 327.00000
354.00000 557.00000
391.00000 642.00000
458.00000 740.00000
354.00000 531.00000
365.00000 563.00000
399.00000 591.00000
391.00000 482.00000
391.00000 482.00000
433.00000 521.00000
454.00000 609.00000
446.00000 625.00000
446.00000 624.00000
470.00000 637.00000
472.00000 630.00000
523.00000 608.00000
460.00000 515.00000
476.00000 502.00000
419.00000 465.00000
558.00000 749.00000
570.00000 639.00000
CURVES=2
POINTS=8
473.00000 630.00000
482.00000 631.00000
490.00000 631.00000
499.00000 630.00000
507.00000 627.00000
514.00000 622.00000
519.00000 616.00000
523.00000 608.00000
POINTS=10
453.00000 608.00000
449.00000 598.00000
444.00000 589.00000
438.00000 580.00000
433.00000 571.00000
430.00000 562.00000
429.00000 551.00000
430.00000 541.00000
431.00000 530.00000
432.00000 520.00000
ID=Scatec_pimpli_g_ephial.JPG
ID1=239 
SCALE=0.011687
LM=21
239.00000 328.00000
379.00000 518.00000
424.00000 581.00000
488.00000 652.00000
382.00000 505.00000
388.00000 515.00000
422.00000 543.00000
389.00000 439.00000
398.00000 439.00000
439.00000 461.00000
467.00000 548.00000
459.00000 557.00000
459.00000 557.00000
480.00000 553.00000
480.00000 553.00000
519.00000 523.00000
456.00000 456.00000
462.00000 441.00000
415.00000 419.00000
591.00000 665.00000
584.00000 542.00000
CURVES=2
POINTS=8
481.00000 551.00000
487.00000 548.00000
495.00000 547.00000
502.00000 545.00000
507.00000 541.00000
512.00000 535.00000
515.00000 529.00000
518.00000 522.00000
POINTS=10
465.00000 548.00000
461.00000 538.00000
457.00000 529.00000
452.00000 520.00000
447.00000 511.00000
441.00000 503.00000
439.00000 493.00000
440.00000 483.00000
439.00000 472.00000
439.00000 462.00000
ID=Schpod_pimpli_o_ephial.JPG
ID1=241 
SCALE=0.009296
LM=21
156.00000 269.00000
238.00000 394.00000
276.00000 443.00000
333.00000 497.00000
242.00000 379.00000
248.00000 392.00000
268.00000 409.00000
253.00000 330.00000
249.00000 322.00000
284.00000 345.00000
318.00000 413.00000
307.00000 423.00000
307.00000 423.00000
329.00000 417.00000
329.00000 417.00000
347.00000 388.00000
299.00000 342.00000
313.00000 322.00000
258.00000 301.00000
409.00000 477.00000
405.00000 404.00000
CURVES=2
POINTS=8
329.00000 417.00000
333.00000 413.00000
335.00000 409.00000
337.00000 404.00000
339.00000 399.00000
342.00000 395.00000
345.00000 391.00000
348.00000 387.00000
POINTS=10
318.00000 413.00000
314.00000 405.00000
309.00000 398.00000
303.00000 392.00000
297.00000 386.00000
291.00000 379.00000
287.00000 372.00000
285.00000 363.00000
283.00000 355.00000
284.00000 346.00000
ID=Scoaur_ctenop_o_scolob.JPG
ID1=242 
SCALE=0.017554
LM=21
215.00000 206.00000
230.00000 358.00000
238.00000 418.00000
256.00000 489.00000
238.00000 349.00000
237.00000 362.00000
246.00000 386.00000
266.00000 306.00000
272.00000 308.00000
293.00000 345.00000
280.00000 417.00000
270.00000 422.00000
270.00000 422.00000
287.00000 423.00000
287.00000 423.00000
321.00000 411.00000
310.00000 350.00000
325.00000 346.00000
288.00000 297.00000
329.00000 520.00000
364.00000 447.00000
CURVES=2
POINTS=8
287.00000 423.00000
293.00000 423.00000
298.00000 423.00000
302.00000 419.00000
306.00000 416.00000
312.00000 414.00000
317.00000 412.00000
322.00000 410.00000
POINTS=10
280.00000 416.00000
280.00000 408.00000
278.00000 399.00000
277.00000 391.00000
276.00000 383.00000
278.00000 374.00000
280.00000 366.00000
284.00000 359.00000
287.00000 351.00000
293.00000 345.00000
ID=Scogut_ctenop_o_mesole.JPG
ID1=243 
SCALE=0.017786
LM=21
264.00000 288.00000
432.00000 520.00000
483.00000 587.00000
604.00000 688.00000
429.00000 503.00000
443.00000 521.00000
470.00000 543.00000
433.00000 427.00000
433.00000 427.00000
497.00000 473.00000
553.00000 560.00000
545.00000 576.00000
548.00000 574.00000
571.00000 576.00000
571.00000 571.00000
608.00000 533.00000
534.00000 463.00000
546.00000 449.00000
459.00000 405.00000
684.00000 662.00000
672.00000 554.00000
CURVES=2
POINTS=8
571.00000 570.00000
579.00000 568.00000
587.00000 566.00000
594.00000 562.00000
599.00000 556.00000
603.00000 548.00000
606.00000 541.00000
608.00000 533.00000
POINTS=10
553.00000 559.00000
545.00000 551.00000
537.00000 542.00000
529.00000 533.00000
521.00000 524.00000
513.00000 516.00000
508.00000 505.00000
503.00000 495.00000
499.00000 484.00000
497.00000 472.00000
ID=Sersag_pimpli_g_ephial.JPG
ID1=245 
SCALE=0.013643
LM=21
144.00000 183.00000
212.00000 306.00000
239.00000 352.00000
278.00000 402.00000
216.00000 298.00000
221.00000 306.00000
239.00000 329.00000
226.00000 260.00000
234.00000 263.00000
257.00000 282.00000
269.00000 330.00000
264.00000 341.00000
269.00000 337.00000
282.00000 339.00000
281.00000 332.00000
304.00000 321.00000
276.00000 282.00000
284.00000 275.00000
251.00000 257.00000
353.00000 414.00000
351.00000 342.00000
CURVES=2
POINTS=8
282.00000 331.00000
284.00000 328.00000
287.00000 326.00000
290.00000 324.00000
294.00000 324.00000
297.00000 323.00000
301.00000 322.00000
304.00000 321.00000
POINTS=10
269.00000 329.00000
266.00000 324.00000
263.00000 319.00000
259.00000 315.00000
256.00000 310.00000
254.00000 305.00000
253.00000 299.00000
254.00000 293.00000
255.00000 287.00000
257.00000 282.00000
ID=Setter_metopi_g_otherM.JPG
ID1=246 
SCALE=0.013497
LM=21
138.00000 226.00000
230.00000 409.00000
263.00000 465.00000
330.00000 535.00000
231.00000 390.00000
236.00000 405.00000
254.00000 423.00000
249.00000 330.00000
255.00000 331.00000
285.00000 357.00000
313.00000 431.00000
307.00000 449.00000
307.00000 449.00000
327.00000 448.00000
323.00000 433.00000
348.00000 410.00000
305.00000 354.00000
312.00000 345.00000
267.00000 317.00000
411.00000 509.00000
401.00000 433.00000
CURVES=2
POINTS=8
323.00000 433.00000
327.00000 430.00000
331.00000 426.00000
334.00000 423.00000
338.00000 419.00000
341.00000 416.00000
345.00000 412.00000
348.00000 409.00000
POINTS=10
313.00000 430.00000
308.00000 422.00000
303.00000 414.00000
296.00000 407.00000
291.00000 400.00000
286.00000 392.00000
282.00000 384.00000
281.00000 374.00000
282.00000 365.00000
284.00000 356.00000
ID=Siacer_ctenop_g_perili.JPG
ID1=247 
SCALE=0.027372
LM=21
233.00000 332.00000
273.00000 563.00000
288.00000 645.00000
323.00000 758.00000
280.00000 537.00000
283.00000 573.00000
303.00000 607.00000
321.00000 498.00000
321.00000 498.00000
358.00000 542.00000
346.00000 634.00000
341.00000 636.00000
341.00000 636.00000
362.00000 649.00000
362.00000 649.00000
414.00000 652.00000
381.00000 545.00000
395.00000 540.00000
355.00000 493.00000
405.00000 789.00000
449.00000 696.00000
CURVES=2
POINTS=8
362.00000 649.00000
370.00000 649.00000
377.00000 652.00000
384.00000 654.00000
392.00000 656.00000
400.00000 656.00000
407.00000 654.00000
415.00000 653.00000
POINTS=10
346.00000 633.00000
347.00000 622.00000
346.00000 612.00000
344.00000 601.00000
343.00000 590.00000
342.00000 580.00000
344.00000 570.00000
350.00000 561.00000
353.00000 551.00000
358.00000 541.00000
ID=Sinpal_pimpli_o_ephial.JPG
ID1=248 
SCALE=0.008062
LM=21
170.00000 257.00000
258.00000 399.00000
296.00000 451.00000
352.00000 515.00000
261.00000 385.00000
270.00000 399.00000
285.00000 413.00000
271.00000 338.00000
278.00000 339.00000
313.00000 360.00000
335.00000 421.00000
329.00000 435.00000
332.00000 431.00000
345.00000 431.00000
345.00000 424.00000
372.00000 407.00000
331.00000 356.00000
342.00000 345.00000
295.00000 321.00000
432.00000 503.00000
433.00000 433.00000
CURVES=2
POINTS=8
345.00000 423.00000
349.00000 421.00000
353.00000 419.00000
357.00000 416.00000
361.00000 414.00000
365.00000 412.00000
369.00000 410.00000
372.00000 407.00000
POINTS=10
335.00000 420.00000
331.00000 414.00000
326.00000 408.00000
322.00000 402.00000
319.00000 396.00000
315.00000 390.00000
314.00000 382.00000
312.00000 375.00000
312.00000 368.00000
313.00000 361.00000
ID=Sinval_campop_g.JPG
ID1=249 
SCALE=0.013641
LM=21
299.00000 310.00000
393.00000 503.00000
431.00000 569.00000
499.00000 660.00000
398.00000 487.00000
406.00000 505.00000
435.00000 528.00000
421.00000 427.00000
428.00000 428.00000
479.00000 463.00000
495.00000 542.00000
488.00000 555.00000
491.00000 553.00000
511.00000 554.00000
511.00000 551.00000
551.00000 525.00000
498.00000 458.00000
510.00000 442.00000
452.00000 409.00000
592.00000 658.00000
606.00000 547.00000
CURVES=2
POINTS=8
512.00000 551.00000
519.00000 549.00000
526.00000 547.00000
532.00000 546.00000
538.00000 541.00000
542.00000 536.00000
546.00000 530.00000
551.00000 525.00000
POINTS=10
495.00000 540.00000
489.00000 532.00000
483.00000 524.00000
477.00000 516.00000
472.00000 511.00000
466.00000 503.00000
468.00000 491.00000
471.00000 481.00000
475.00000 472.00000
479.00000 463.00000
ID=Smitak_trypho_g_exente.JPG
ID1=252 
SCALE=0.009915
LM=21
186.00000 217.00000
272.00000 399.00000
297.00000 453.00000
352.00000 525.00000
265.00000 370.00000
274.00000 393.00000
303.00000 419.00000
289.00000 316.00000
289.00000 316.00000
319.00000 338.00000
341.00000 428.00000
341.00000 428.00000
350.00000 436.00000
363.00000 437.00000
363.00000 437.00000
398.00000 416.00000
322.00000 337.00000
325.00000 320.00000
301.00000 304.00000
430.00000 524.00000
428.00000 419.00000
CURVES=2
POINTS=8
364.00000 436.00000
369.00000 433.00000
374.00000 431.00000
380.00000 430.00000
386.00000 428.00000
390.00000 425.00000
394.00000 421.00000
398.00000 416.00000
POINTS=10
342.00000 427.00000
337.00000 418.00000
332.00000 408.00000
328.00000 399.00000
324.00000 389.00000
321.00000 379.00000
319.00000 369.00000
318.00000 358.00000
318.00000 348.00000
319.00000 337.00000
ID=Sphfla_orthoc_o_helict.JPG
ID1=253 
SCALE=0.007633
LM=21
261.00000 342.00000
402.00000 521.00000
464.00000 594.00000
561.00000 689.00000
407.00000 505.00000
424.00000 526.00000
441.00000 538.00000
409.00000 439.00000
419.00000 439.00000
469.00000 479.00000
508.00000 555.00000
505.00000 575.00000
508.00000 572.00000
523.00000 568.00000
522.00000 563.00000
550.00000 527.00000
493.00000 477.00000
508.00000 454.00000
432.00000 420.00000
641.00000 642.00000
624.00000 545.00000
CURVES=2
POINTS=8
523.00000 562.00000
529.00000 558.00000
533.00000 553.00000
539.00000 551.00000
540.00000 544.00000
543.00000 538.00000
547.00000 533.00000
550.00000 527.00000
POINTS=10
506.00000 554.00000
498.00000 546.00000
489.00000 538.00000
481.00000 531.00000
472.00000 524.00000
462.00000 517.00000
456.00000 508.00000
457.00000 497.00000
462.00000 487.00000
470.00000 478.00000
ID=Sphser_trypho_g_sphinc.JPG
ID1=254 
SCALE=0.020234
LM=21
148.00000 245.00000
198.00000 379.00000
227.00000 445.00000
266.00000 506.00000
206.00000 368.00000
209.00000 378.00000
240.00000 399.00000
226.00000 329.00000
234.00000 333.00000
262.00000 355.00000
273.00000 407.00000
268.00000 417.00000
269.00000 420.00000
282.00000 421.00000
283.00000 413.00000
313.00000 414.00000
277.00000 356.00000
286.00000 348.00000
256.00000 326.00000
335.00000 522.00000
354.00000 442.00000
CURVES=2
POINTS=8
283.00000 413.00000
287.00000 413.00000
292.00000 413.00000
296.00000 414.00000
301.00000 415.00000
305.00000 415.00000
310.00000 414.00000
314.00000 414.00000
POINTS=10
273.00000 407.00000
269.00000 402.00000
265.00000 397.00000
262.00000 392.00000
259.00000 386.00000
258.00000 380.00000
258.00000 374.00000
259.00000 367.00000
260.00000 361.00000
262.00000 355.00000
ID=Spukri_campop_g.JPG
ID1=255 
SCALE=0.012881
LM=21
111.00000 207.00000
216.00000 331.00000
253.00000 370.00000
338.00000 429.00000
217.00000 319.00000
226.00000 331.00000
247.00000 351.00000
211.00000 273.00000
215.00000 272.00000
257.00000 300.00000
292.00000 351.00000
292.00000 367.00000
293.00000 365.00000
308.00000 365.00000
305.00000 353.00000
323.00000 331.00000
282.00000 290.00000
287.00000 278.00000
227.00000 254.00000
388.00000 400.00000
370.00000 332.00000
CURVES=2
POINTS=8
306.00000 353.00000
308.00000 349.00000
308.00000 345.00000
311.00000 342.00000
315.00000 339.00000
318.00000 337.00000
322.00000 334.00000
324.00000 331.00000
POINTS=10
292.00000 351.00000
287.00000 346.00000
282.00000 341.00000
278.00000 336.00000
274.00000 330.00000
270.00000 324.00000
266.00000 319.00000
262.00000 313.00000
258.00000 307.00000
256.00000 301.00000
ID=Spusca_metopi_g_otherM.JPG
ID1=256 
SCALE=0.024355
LM=21
234.00000 263.00000
319.00000 406.00000
361.00000 466.00000
406.00000 521.00000
319.00000 385.00000
328.00000 404.00000
354.00000 417.00000
338.00000 343.00000
346.00000 343.00000
378.00000 360.00000
399.00000 420.00000
393.00000 428.00000
393.00000 428.00000
413.00000 423.00000
413.00000 423.00000
437.00000 397.00000
399.00000 354.00000
407.00000 344.00000
367.00000 324.00000
507.00000 514.00000
497.00000 410.00000
CURVES=2
POINTS=8
414.00000 423.00000
418.00000 419.00000
421.00000 416.00000
425.00000 412.00000
428.00000 408.00000
431.00000 404.00000
434.00000 400.00000
437.00000 396.00000
POINTS=10
398.00000 418.00000
393.00000 413.00000
388.00000 408.00000
383.00000 402.00000
379.00000 396.00000
377.00000 390.00000
376.00000 383.00000
375.00000 375.00000
376.00000 368.00000
377.00000 361.00000
ID=Stivit_ctenop_o_pionin.JPG
ID1=258 
SCALE=0.012427
LM=21
278.00000 365.00000
367.00000 559.00000
390.00000 626.00000
432.00000 699.00000
372.00000 545.00000
378.00000 565.00000
402.00000 598.00000
390.00000 496.00000
390.00000 496.00000
429.00000 536.00000
439.00000 612.00000
430.00000 623.00000
433.00000 628.00000
449.00000 629.00000
452.00000 621.00000
483.00000 600.00000
449.00000 535.00000
461.00000 526.00000
417.00000 483.00000
524.00000 726.00000
541.00000 632.00000
CURVES=2
POINTS=8
452.00000 620.00000
458.00000 619.00000
463.00000 618.00000
468.00000 615.00000
473.00000 612.00000
477.00000 608.00000
480.00000 604.00000
483.00000 599.00000
POINTS=10
439.00000 611.00000
435.00000 603.00000
432.00000 595.00000
430.00000 587.00000
428.00000 578.00000
426.00000 570.00000
427.00000 562.00000
427.00000 553.00000
428.00000 545.00000
429.00000 536.00000
ID=Strano_pimpli_g_pimpli.JPG
ID1=259 
SCALE=0.009672
LM=21
149.00000 262.00000
219.00000 374.00000
256.00000 428.00000
298.00000 477.00000
223.00000 364.00000
229.00000 376.00000
251.00000 393.00000
237.00000 326.00000
237.00000 326.00000
272.00000 346.00000
284.00000 400.00000
281.00000 407.00000
283.00000 405.00000
296.00000 407.00000
295.00000 403.00000
316.00000 379.00000
292.00000 344.00000
298.00000 339.00000
251.00000 312.00000
364.00000 471.00000
368.00000 405.00000
CURVES=2
POINTS=8
295.00000 402.00000
299.00000 400.00000
303.00000 397.00000
305.00000 393.00000
307.00000 389.00000
310.00000 386.00000
313.00000 382.00000
316.00000 379.00000
POINTS=10
283.00000 399.00000
279.00000 393.00000
275.00000 388.00000
272.00000 383.00000
269.00000 377.00000
266.00000 371.00000
266.00000 365.00000
268.00000 358.00000
270.00000 352.00000
272.00000 346.00000
ID=Symbur_ctenop_g_pionin.JPG
ID1=260 
SCALE=0.015256
LM=21
121.00000 257.00000
173.00000 407.00000
195.00000 472.00000
228.00000 532.00000
174.00000 388.00000
179.00000 408.00000
207.00000 437.00000
198.00000 348.00000
198.00000 348.00000
232.00000 380.00000
240.00000 448.00000
237.00000 456.00000
239.00000 459.00000
249.00000 462.00000
251.00000 457.00000
291.00000 449.00000
249.00000 380.00000
257.00000 371.00000
212.00000 334.00000
294.00000 546.00000
317.00000 465.00000
CURVES=2
POINTS=8
251.00000 456.00000
257.00000 457.00000
262.00000 458.00000
268.00000 458.00000
274.00000 458.00000
280.00000 457.00000
285.00000 454.00000
290.00000 451.00000
POINTS=10
239.00000 447.00000
236.00000 440.00000
233.00000 432.00000
230.00000 425.00000
227.00000 418.00000
225.00000 410.00000
223.00000 404.00000
227.00000 395.00000
229.00000 388.00000
231.00000 380.00000
ID=Symsit_orthoc_g_helict.JPG
ID1=261 
SCALE=0.009326
LM=21
162.00000 229.00000
294.00000 385.00000
351.00000 441.00000
420.00000 496.00000
293.00000 367.00000
300.00000 377.00000
349.00000 393.00000
296.00000 299.00000
317.00000 296.00000
366.00000 312.00000
389.00000 378.00000
383.00000 390.00000
383.00000 390.00000
407.00000 379.00000
407.00000 379.00000
439.00000 350.00000
384.00000 303.00000
390.00000 286.00000
330.00000 272.00000
535.00000 488.00000
524.00000 373.00000
CURVES=2
POINTS=8
408.00000 378.00000
411.00000 373.00000
415.00000 367.00000
418.00000 362.00000
424.00000 359.00000
430.00000 358.00000
436.00000 355.00000
440.00000 351.00000
POINTS=10
389.00000 377.00000
386.00000 370.00000
382.00000 363.00000
378.00000 357.00000
374.00000 350.00000
371.00000 343.00000
369.00000 336.00000
366.00000 328.00000
365.00000 321.00000
364.00000 313.00000
ID=Syncle_metopi_o_otherM.JPG
ID1=262 
SCALE=0.008977
LM=21
200.00000 220.00000
269.00000 348.00000
298.00000 399.00000
323.00000 434.00000
271.00000 338.00000
279.00000 350.00000
297.00000 367.00000
283.00000 295.00000
289.00000 295.00000
317.00000 314.00000
330.00000 375.00000
322.00000 382.00000
322.00000 382.00000
339.00000 379.00000
339.00000 379.00000
364.00000 355.00000
337.00000 311.00000
347.00000 307.00000
303.00000 282.00000
404.00000 453.00000
418.00000 379.00000
CURVES=2
POINTS=8
340.00000 378.00000
344.00000 376.00000
348.00000 373.00000
352.00000 370.00000
355.00000 367.00000
358.00000 363.00000
361.00000 358.00000
364.00000 355.00000
POINTS=10
330.00000 374.00000
326.00000 368.00000
323.00000 361.00000
319.00000 355.00000
316.00000 349.00000
313.00000 342.00000
312.00000 335.00000
313.00000 328.00000
314.00000 321.00000
317.00000 314.00000
ID=Syndel_ctenop_o_pionin.JPG
ID1=263 
SCALE=0.016009
LM=21
162.00000 250.00000
226.00000 420.00000
253.00000 476.00000
289.00000 541.00000
232.00000 403.00000
239.00000 422.00000
256.00000 438.00000
253.00000 343.00000
253.00000 343.00000
290.00000 373.00000
300.00000 451.00000
293.00000 459.00000
298.00000 457.00000
310.00000 462.00000
311.00000 457.00000
347.00000 437.00000
318.00000 372.00000
329.00000 365.00000
273.00000 329.00000
383.00000 549.00000
402.00000 473.00000
CURVES=2
POINTS=8
312.00000 456.00000
318.00000 456.00000
324.00000 455.00000
328.00000 451.00000
332.00000 447.00000
337.00000 444.00000
342.00000 440.00000
347.00000 437.00000
POINTS=10
301.00000 450.00000
297.00000 442.00000
292.00000 433.00000
288.00000 425.00000
283.00000 417.00000
281.00000 408.00000
281.00000 399.00000
282.00000 390.00000
286.00000 381.00000
290.00000 373.00000
ID=Synfes_ctenop_g_perili.JPG
ID1=264 
SCALE=0.014179
LM=21
118.00000 240.00000
198.00000 396.00000
232.00000 450.00000
293.00000 524.00000
202.00000 381.00000
209.00000 398.00000
238.00000 416.00000
220.00000 323.00000
225.00000 322.00000
265.00000 345.00000
282.00000 424.00000
276.00000 432.00000
276.00000 432.00000
301.00000 432.00000
301.00000 432.00000
328.00000 410.00000
283.00000 344.00000
293.00000 333.00000
241.00000 305.00000
375.00000 519.00000
379.00000 432.00000
CURVES=2
POINTS=8
301.00000 431.00000
306.00000 430.00000
311.00000 429.00000
315.00000 425.00000
318.00000 421.00000
321.00000 418.00000
324.00000 414.00000
328.00000 410.00000
POINTS=10
281.00000 423.00000
275.00000 415.00000
270.00000 407.00000
265.00000 399.00000
260.00000 391.00000
257.00000 382.00000
258.00000 373.00000
260.00000 363.00000
262.00000 354.00000
265.00000 345.00000
ID=Synfra_ctenop_o_eurypr.JPG
ID1=265 
SCALE=0.015889
LM=21
209.00000 256.00000
270.00000 396.00000
292.00000 448.00000
331.00000 516.00000
273.00000 386.00000
280.00000 402.00000
296.00000 417.00000
292.00000 340.00000
299.00000 338.00000
334.00000 363.00000
338.00000 431.00000
330.00000 437.00000
330.00000 437.00000
353.00000 441.00000
353.00000 441.00000
380.00000 419.00000
350.00000 362.00000
361.00000 354.00000
312.00000 323.00000
407.00000 520.00000
428.00000 438.00000
CURVES=2
POINTS=8
354.00000 440.00000
359.00000 439.00000
363.00000 438.00000
367.00000 434.00000
370.00000 429.00000
373.00000 426.00000
376.00000 423.00000
380.00000 419.00000
POINTS=10
338.00000 430.00000
334.00000 422.00000
330.00000 415.00000
326.00000 407.00000
322.00000 400.00000
318.00000 393.00000
320.00000 384.00000
325.00000 377.00000
330.00000 370.00000
334.00000 363.00000
ID=Synlat_ctenop_o_eurypr.JPG
ID1=266 
SCALE=0.014212
LM=21
135.00000 197.00000
170.00000 359.00000
192.00000 426.00000
220.00000 497.00000
177.00000 343.00000
179.00000 359.00000
205.00000 386.00000
205.00000 303.00000
213.00000 304.00000
239.00000 331.00000
245.00000 396.00000
238.00000 401.00000
239.00000 408.00000
257.00000 402.00000
257.00000 402.00000
289.00000 394.00000
259.00000 333.00000
268.00000 325.00000
234.00000 294.00000
310.00000 512.00000
331.00000 432.00000
CURVES=2
POINTS=8
257.00000 402.00000
262.00000 402.00000
267.00000 402.00000
271.00000 401.00000
276.00000 399.00000
280.00000 397.00000
285.00000 395.00000
289.00000 393.00000
POINTS=10
245.00000 396.00000
242.00000 389.00000
240.00000 382.00000
238.00000 375.00000
237.00000 368.00000
236.00000 361.00000
236.00000 353.00000
236.00000 346.00000
237.00000 339.00000
239.00000 332.00000
ID=Tetfus_ctenop_g_perili.JPG
ID1=270 
SCALE=0.008878
LM=21
142.00000 321.00000
299.00000 555.00000
364.00000 642.00000
483.00000 735.00000
299.00000 536.00000
309.00000 550.00000
349.00000 586.00000
301.00000 457.00000
305.00000 455.00000
367.00000 496.00000
425.00000 605.00000
418.00000 620.00000
420.00000 620.00000
450.00000 626.00000
447.00000 611.00000
489.00000 572.00000
408.00000 487.00000
422.00000 474.00000
328.00000 428.00000
569.00000 694.00000
559.00000 582.00000
CURVES=2
POINTS=8
448.00000 610.00000
456.00000 607.00000
465.00000 605.00000
473.00000 602.00000
477.00000 595.00000
480.00000 587.00000
484.00000 579.00000
489.00000 572.00000
POINTS=10
425.00000 601.00000
417.00000 590.00000
408.00000 579.00000
398.00000 570.00000
389.00000 560.00000
384.00000 548.00000
377.00000 536.00000
370.00000 524.00000
366.00000 511.00000
366.00000 497.00000
ID=Theata_pimpli_g_theron.JPG
ID1=271 
SCALE=0.015725
LM=21
294.00000 364.00000
351.00000 559.00000
367.00000 631.00000
402.00000 725.00000
358.00000 539.00000
363.00000 562.00000
378.00000 581.00000
386.00000 492.00000
398.00000 493.00000
434.00000 531.00000
429.00000 608.00000
420.00000 618.00000
424.00000 617.00000
445.00000 630.00000
448.00000 621.00000
498.00000 602.00000
467.00000 538.00000
479.00000 530.00000
430.00000 481.00000
510.00000 752.00000
556.00000 639.00000
CURVES=2
POINTS=8
448.00000 621.00000
457.00000 621.00000
466.00000 622.00000
471.00000 616.00000
474.00000 608.00000
483.00000 605.00000
491.00000 603.00000
500.00000 602.00000
POINTS=10
430.00000 608.00000
427.00000 599.00000
424.00000 589.00000
421.00000 580.00000
417.00000 571.00000
414.00000 562.00000
415.00000 553.00000
420.00000 544.00000
427.00000 537.00000
435.00000 532.00000
ID=Thiflo_trypho_g_trypho.JPG
ID1=272 
SCALE=0.009007
LM=21
399.00000 386.00000
481.00000 589.00000
510.00000 663.00000
568.00000 762.00000
484.00000 571.00000
492.00000 588.00000
523.00000 631.00000
521.00000 521.00000
528.00000 520.00000
560.00000 553.00000
570.00000 651.00000
561.00000 656.00000
561.00000 656.00000
583.00000 660.00000
583.00000 660.00000
636.00000 639.00000
589.00000 556.00000
601.00000 548.00000
551.00000 504.00000
672.00000 781.00000
692.00000 675.00000
CURVES=2
POINTS=8
584.00000 659.00000
592.00000 657.00000
600.00000 655.00000
608.00000 654.00000
616.00000 652.00000
623.00000 648.00000
630.00000 643.00000
637.00000 639.00000
POINTS=10
570.00000 650.00000
568.00000 639.00000
564.00000 628.00000
559.00000 618.00000
556.00000 607.00000
554.00000 596.00000
553.00000 585.00000
555.00000 574.00000
557.00000 563.00000
560.00000 552.00000
ID=Thyneg_trypho_o_oedemo.JPG
ID1=273 
SCALE=0.005898
LM=21
285.00000 297.00000
430.00000 496.00000
480.00000 556.00000
570.00000 626.00000
432.00000 485.00000
438.00000 495.00000
461.00000 509.00000
422.00000 406.00000
422.00000 406.00000
475.00000 446.00000
524.00000 531.00000
519.00000 540.00000
519.00000 540.00000
532.00000 540.00000
532.00000 536.00000
569.00000 508.00000
497.00000 436.00000
505.00000 423.00000
439.00000 390.00000
621.00000 605.00000
609.00000 517.00000
CURVES=2
POINTS=8
532.00000 535.00000
540.00000 535.00000
547.00000 535.00000
555.00000 533.00000
561.00000 530.00000
565.00000 523.00000
568.00000 516.00000
569.00000 509.00000
POINTS=10
524.00000 530.00000
518.00000 521.00000
511.00000 512.00000
503.00000 504.00000
495.00000 496.00000
488.00000 487.00000
481.00000 479.00000
480.00000 468.00000
477.00000 457.00000
475.00000 446.00000
ID=Towten_pimpli_g_ephial.JPG
ID1=274 
SCALE=0.020646
LM=21
122.00000 284.00000
197.00000 428.00000
242.00000 501.00000
293.00000 561.00000
200.00000 419.00000
207.00000 431.00000
232.00000 453.00000
215.00000 367.00000
223.00000 366.00000
253.00000 388.00000
279.00000 455.00000
271.00000 470.00000
277.00000 464.00000
292.00000 466.00000
290.00000 457.00000
318.00000 440.00000
273.00000 388.00000
283.00000 374.00000
241.00000 352.00000
371.00000 546.00000
374.00000 469.00000
CURVES=2
POINTS=8
291.00000 456.00000
294.00000 453.00000
297.00000 450.00000
301.00000 447.00000
305.00000 445.00000
310.00000 443.00000
314.00000 442.00000
318.00000 440.00000
POINTS=10
279.00000 455.00000
275.00000 448.00000
270.00000 441.00000
264.00000 435.00000
260.00000 428.00000
255.00000 421.00000
253.00000 413.00000
252.00000 405.00000
252.00000 396.00000
252.00000 388.00000
ID=Traare_campop_g.JPG
ID1=275 
SCALE=0.011491
LM=21
163.00000 234.00000
226.00000 348.00000
259.00000 401.00000
310.00000 460.00000
228.00000 336.00000
233.00000 347.00000
258.00000 371.00000
241.00000 300.00000
250.00000 300.00000
284.00000 323.00000
300.00000 379.00000
294.00000 387.00000
297.00000 385.00000
311.00000 384.00000
311.00000 384.00000
335.00000 365.00000
297.00000 321.00000
308.00000 313.00000
266.00000 291.00000
371.00000 451.00000
372.00000 380.00000
CURVES=2
POINTS=8
312.00000 384.00000
314.00000 380.00000
317.00000 377.00000
321.00000 375.00000
325.00000 372.00000
328.00000 370.00000
332.00000 367.00000
335.00000 365.00000
POINTS=10
300.00000 378.00000
295.00000 373.00000
291.00000 367.00000
287.00000 361.00000
283.00000 356.00000
280.00000 349.00000
278.00000 342.00000
279.00000 335.00000
281.00000 329.00000
285.00000 323.00000
ID=Treapr_ctenop_o_perili.JPG
ID1=276 
SCALE=0.017243
LM=21
211.00000 269.00000
272.00000 400.00000
302.00000 461.00000
344.00000 531.00000
273.00000 387.00000
283.00000 406.00000
306.00000 432.00000
295.00000 359.00000
300.00000 359.00000
332.00000 387.00000
348.00000 448.00000
341.00000 455.00000
343.00000 454.00000
359.00000 459.00000
359.00000 455.00000
384.00000 440.00000
352.00000 387.00000
358.00000 380.00000
317.00000 349.00000
411.00000 542.00000
421.00000 461.00000
CURVES=2
POINTS=8
359.00000 454.00000
363.00000 453.00000
368.00000 452.00000
371.00000 450.00000
374.00000 447.00000
377.00000 444.00000
381.00000 442.00000
385.00000 440.00000
POINTS=10
348.00000 448.00000
345.00000 441.00000
342.00000 434.00000
338.00000 427.00000
335.00000 421.00000
331.00000 414.00000
328.00000 407.00000
327.00000 399.00000
329.00000 393.00000
333.00000 386.00000
ID=Treosf_ctenop_g_perili.JPG
ID1=277 
SCALE=0.016332
LM=21
133.00000 253.00000
188.00000 384.00000
217.00000 440.00000
256.00000 498.00000
195.00000 373.00000
202.00000 388.00000
220.00000 409.00000
215.00000 341.00000
224.00000 343.00000
246.00000 364.00000
257.00000 420.00000
250.00000 426.00000
250.00000 426.00000
266.00000 424.00000
266.00000 424.00000
293.00000 405.00000
273.00000 364.00000
279.00000 356.00000
244.00000 334.00000
333.00000 501.00000
341.00000 434.00000
CURVES=2
POINTS=8
266.00000 423.00000
270.00000 421.00000
275.00000 419.00000
278.00000 415.00000
281.00000 410.00000
285.00000 407.00000
289.00000 406.00000
294.00000 404.00000
POINTS=10
257.00000 418.00000
254.00000 413.00000
250.00000 407.00000
246.00000 401.00000
243.00000 395.00000
240.00000 389.00000
239.00000 383.00000
240.00000 376.00000
243.00000 370.00000
246.00000 364.00000
ID=Tresem_ctenop_o_pionin.JPG
ID1=278 
SCALE=0.017482
LM=21
202.00000 238.00000
313.00000 410.00000
352.00000 466.00000
399.00000 530.00000
313.00000 390.00000
325.00000 407.00000
356.00000 431.00000
328.00000 339.00000
343.00000 339.00000
371.00000 358.00000
397.00000 430.00000
390.00000 443.00000
393.00000 441.00000
413.00000 441.00000
413.00000 436.00000
442.00000 418.00000
392.00000 353.00000
399.00000 347.00000
360.00000 326.00000
498.00000 541.00000
505.00000 447.00000
CURVES=2
POINTS=8
413.00000 436.00000
417.00000 433.00000
421.00000 430.00000
425.00000 428.00000
430.00000 425.00000
434.00000 423.00000
439.00000 420.00000
443.00000 418.00000
POINTS=10
397.00000 429.00000
391.00000 422.00000
386.00000 415.00000
381.00000 408.00000
377.00000 400.00000
373.00000 392.00000
372.00000 383.00000
371.00000 375.00000
370.00000 366.00000
371.00000 357.00000
ID=Tripod_metopi_g_otherM.JPG
ID1=279 
SCALE=0.009620
LM=21
181.00000 232.00000
317.00000 382.00000
354.00000 420.00000
405.00000 465.00000
313.00000 363.00000
324.00000 375.00000
346.00000 387.00000
314.00000 315.00000
325.00000 313.00000
356.00000 327.00000
392.00000 385.00000
384.00000 398.00000
384.00000 398.00000
403.00000 387.00000
403.00000 387.00000
428.00000 368.00000
378.00000 323.00000
384.00000 310.00000
343.00000 295.00000
497.00000 474.00000
490.00000 389.00000
CURVES=2
POINTS=8
403.00000 386.00000
405.00000 382.00000
408.00000 378.00000
412.00000 375.00000
416.00000 373.00000
420.00000 372.00000
425.00000 370.00000
429.00000 368.00000
POINTS=10
391.00000 384.00000
385.00000 379.00000
380.00000 374.00000
375.00000 368.00000
370.00000 362.00000
366.00000 356.00000
362.00000 350.00000
359.00000 343.00000
357.00000 335.00000
356.00000 328.00000
ID=Tritex_metopi_o_otherM.JPG
ID1=280 
SCALE=0.010791
LM=21
194.00000 367.00000
296.00000 579.00000
329.00000 648.00000
380.00000 729.00000
298.00000 562.00000
307.00000 581.00000
332.00000 606.00000
321.00000 501.00000
321.00000 501.00000
366.00000 532.00000
387.00000 625.00000
378.00000 635.00000
382.00000 642.00000
395.00000 642.00000
398.00000 633.00000
449.00000 610.00000
394.00000 524.00000
407.00000 513.00000
348.00000 478.00000
485.00000 741.00000
505.00000 638.00000
CURVES=2
POINTS=8
399.00000 633.00000
407.00000 634.00000
416.00000 633.00000
424.00000 631.00000
431.00000 627.00000
438.00000 623.00000
444.00000 617.00000
450.00000 611.00000
POINTS=10
386.00000 623.00000
381.00000 613.00000
377.00000 603.00000
372.00000 594.00000
366.00000 585.00000
363.00000 574.00000
364.00000 564.00000
364.00000 553.00000
364.00000 542.00000
365.00000 531.00000
ID=Trovar_pimpli_g_ephial.JPG
ID1=281 
SCALE=0.011012
LM=21
194.00000 288.00000
252.00000 417.00000
281.00000 473.00000
326.00000 539.00000
255.00000 405.00000
260.00000 419.00000
279.00000 442.00000
277.00000 369.00000
280.00000 368.00000
308.00000 390.00000
326.00000 455.00000
317.00000 464.00000
322.00000 462.00000
333.00000 463.00000
334.00000 458.00000
365.00000 449.00000
320.00000 390.00000
333.00000 379.00000
299.00000 355.00000
398.00000 542.00000
412.00000 472.00000
CURVES=2
POINTS=8
334.00000 457.00000
338.00000 456.00000
343.00000 455.00000
347.00000 454.00000
351.00000 453.00000
356.00000 452.00000
360.00000 451.00000
364.00000 449.00000
POINTS=10
326.00000 454.00000
323.00000 447.00000
319.00000 440.00000
315.00000 434.00000
311.00000 427.00000
307.00000 420.00000
306.00000 413.00000
305.00000 405.00000
305.00000 398.00000
306.00000 390.00000
ID=Vencan_campop_g.JPG
ID1=282 
SCALE=0.009856
LM=21
273.00000 317.00000
489.00000 583.00000
549.00000 652.00000
691.00000 760.00000
489.00000 564.00000
502.00000 582.00000
533.00000 604.00000
472.00000 451.00000
472.00000 451.00000
556.00000 499.00000
627.00000 621.00000
622.00000 639.00000
626.00000 635.00000
645.00000 637.00000
645.00000 631.00000
706.00000 579.00000
589.00000 489.00000
607.00000 470.00000
495.00000 423.00000
781.00000 723.00000
762.00000 589.00000
CURVES=2
POINTS=8
645.00000 631.00000
656.00000 625.00000
667.00000 620.00000
678.00000 615.00000
688.00000 609.00000
696.00000 600.00000
702.00000 590.00000
705.00000 578.00000
POINTS=10
626.00000 620.00000
616.00000 607.00000
606.00000 595.00000
595.00000 584.00000
583.00000 572.00000
572.00000 561.00000
566.00000 547.00000
561.00000 532.00000
557.00000 516.00000
556.00000 500.00000
ID=Xanfra_pimpli_g_ephial.JPG
ID1=284 
SCALE=0.014581
LM=21
192.00000 306.00000
286.00000 517.00000
315.00000 574.00000
408.00000 677.00000
289.00000 500.00000
293.00000 516.00000
311.00000 534.00000
286.00000 404.00000
288.00000 404.00000
345.00000 469.00000
380.00000 567.00000
372.00000 581.00000
376.00000 579.00000
390.00000 586.00000
390.00000 574.00000
435.00000 546.00000
383.00000 469.00000
401.00000 455.00000
306.00000 386.00000
481.00000 648.00000
489.00000 560.00000
CURVES=2
POINTS=8
391.00000 574.00000
399.00000 574.00000
408.00000 573.00000
415.00000 570.00000
416.00000 561.00000
421.00000 555.00000
428.00000 551.00000
435.00000 546.00000
POINTS=10
380.00000 566.00000
376.00000 555.00000
371.00000 545.00000
365.00000 535.00000
361.00000 524.00000
357.00000 514.00000
354.00000 503.00000
351.00000 492.00000
346.00000 481.00000
344.00000 470.00000
ID=Xanhov_pimpli_g_pimpli.JPG
ID1=285 
SCALE=0.027477
LM=21
125.00000 227.00000
173.00000 378.00000
192.00000 416.00000
263.00000 518.00000
179.00000 363.00000
181.00000 372.00000
191.00000 392.00000
196.00000 326.00000
203.00000 326.00000
232.00000 361.00000
246.00000 421.00000
237.00000 436.00000
247.00000 428.00000
253.00000 427.00000
253.00000 422.00000
277.00000 412.00000
250.00000 362.00000
265.00000 356.00000
220.00000 315.00000
323.00000 510.00000
327.00000 446.00000
CURVES=2
POINTS=8
253.00000 422.00000
256.00000 420.00000
259.00000 418.00000
263.00000 416.00000
266.00000 415.00000
270.00000 414.00000
273.00000 413.00000
277.00000 412.00000
POINTS=10
244.00000 420.00000
240.00000 414.00000
235.00000 408.00000
231.00000 402.00000
229.00000 395.00000
227.00000 388.00000
226.00000 381.00000
226.00000 374.00000
228.00000 367.00000
232.00000 361.00000
ID=Xannig_campop_g.JPG
ID1=286 
SCALE=0.014065
LM=21
218.00000 407.00000
397.00000 653.00000
459.00000 751.00000
623.00000 886.00000
394.00000 633.00000
406.00000 655.00000
444.00000 687.00000
408.00000 552.00000
413.00000 551.00000
477.00000 593.00000
523.00000 705.00000
527.00000 746.00000
530.00000 745.00000
556.00000 746.00000
554.00000 729.00000
603.00000 690.00000
501.00000 582.00000
512.00000 570.00000
433.00000 529.00000
703.00000 838.00000
671.00000 701.00000
CURVES=2
POINTS=8
554.00000 730.00000
564.00000 728.00000
574.00000 726.00000
583.00000 723.00000
591.00000 717.00000
597.00000 708.00000
600.00000 699.00000
603.00000 689.00000
POINTS=10
523.00000 705.00000
514.00000 694.00000
505.00000 684.00000
496.00000 672.00000
489.00000 661.00000
487.00000 647.00000
486.00000 633.00000
482.00000 620.00000
478.00000 606.00000
477.00000 592.00000
ID=Xanocu_pimpli_g_ephial.JPG
ID1=287 
SCALE=0.028590
LM=21
134.00000 230.00000
199.00000 379.00000
233.00000 439.00000
293.00000 512.00000
205.00000 368.00000
208.00000 381.00000
229.00000 403.00000
215.00000 316.00000
222.00000 316.00000
254.00000 347.00000
275.00000 417.00000
267.00000 429.00000
270.00000 428.00000
285.00000 430.00000
286.00000 425.00000
308.00000 406.00000
275.00000 349.00000
287.00000 340.00000
237.00000 303.00000
355.00000 495.00000
360.00000 431.00000
CURVES=2
POINTS=8
287.00000 424.00000
291.00000 423.00000
295.00000 421.00000
298.00000 419.00000
300.00000 416.00000
303.00000 412.00000
306.00000 409.00000
308.00000 405.00000
POINTS=10
275.00000 417.00000
270.00000 410.00000
265.00000 403.00000
259.00000 396.00000
254.00000 389.00000
250.00000 381.00000
249.00000 372.00000
250.00000 364.00000
251.00000 355.00000
255.00000 347.00000
ID=Xenful_ctenop_g_ctenop.JPG
ID1=288 
SCALE=0.033403
LM=21
117.00000 216.00000
197.00000 347.00000
229.00000 396.00000
290.00000 453.00000
198.00000 334.00000
206.00000 350.00000
221.00000 360.00000
203.00000 290.00000
211.00000 289.00000
244.00000 315.00000
269.00000 370.00000
261.00000 381.00000
268.00000 377.00000
277.00000 377.00000
277.00000 373.00000
297.00000 353.00000
261.00000 311.00000
270.00000 300.00000
223.00000 276.00000
353.00000 429.00000
347.00000 369.00000
CURVES=2
POINTS=8
278.00000 372.00000
282.00000 371.00000
285.00000 369.00000
287.00000 366.00000
289.00000 363.00000
292.00000 360.00000
295.00000 357.00000
297.00000 354.00000
POINTS=10
268.00000 369.00000
263.00000 364.00000
257.00000 359.00000
252.00000 354.00000
247.00000 349.00000
242.00000 343.00000
239.00000 336.00000
239.00000 329.00000
241.00000 322.00000
244.00000 315.00000
ID=Xenres_ctenop_g_ctenop.JPG
ID1=289 
SCALE=0.019723
LM=21
155.00000 312.00000
220.00000 524.00000
239.00000 594.00000
277.00000 681.00000
221.00000 506.00000
226.00000 527.00000
249.00000 560.00000
255.00000 454.00000
255.00000 454.00000
291.00000 487.00000
296.00000 575.00000
289.00000 586.00000
289.00000 586.00000
306.00000 585.00000
306.00000 585.00000
355.00000 570.00000
312.00000 485.00000
324.00000 478.00000
281.00000 442.00000
371.00000 710.00000
401.00000 603.00000
CURVES=2
POINTS=8
307.00000 584.00000
315.00000 584.00000
322.00000 583.00000
330.00000 583.00000
337.00000 582.00000
343.00000 578.00000
350.00000 574.00000
355.00000 569.00000
POINTS=10
295.00000 574.00000
292.00000 564.00000
288.00000 555.00000
284.00000 545.00000
281.00000 536.00000
278.00000 526.00000
280.00000 516.00000
283.00000 506.00000
287.00000 497.00000
291.00000 487.00000
ID=Zabpri_pimpli_o_ephial.JPG
ID1=290 
SCALE=0.009098
LM=21
267.00000 446.00000
401.00000 690.00000
435.00000 748.00000
487.00000 822.00000
399.00000 668.00000
411.00000 690.00000
441.00000 716.00000
408.00000 597.00000
413.00000 596.00000
456.00000 630.00000
486.00000 731.00000
477.00000 740.00000
477.00000 740.00000
497.00000 737.00000
497.00000 737.00000
548.00000 711.00000
482.00000 625.00000
494.00000 613.00000
433.00000 574.00000
594.00000 840.00000
600.00000 728.00000
CURVES=2
POINTS=8
498.00000 736.00000
507.00000 734.00000
515.00000 734.00000
524.00000 734.00000
533.00000 732.00000
539.00000 727.00000
544.00000 719.00000
549.00000 712.00000
POINTS=10
486.00000 730.00000
481.00000 719.00000
476.00000 708.00000
471.00000 698.00000
466.00000 687.00000
461.00000 677.00000
458.00000 665.00000
456.00000 654.00000
455.00000 642.00000
455.00000 630.00000
ID=Zagvar_pimpli_o_ephial.JPG
ID1=291 
SCALE=0.007886
LM=21
131.00000 237.00000
208.00000 366.00000
244.00000 419.00000
288.00000 475.00000
209.00000 354.00000
217.00000 366.00000
243.00000 387.00000
224.00000 308.00000
235.00000 310.00000
271.00000 331.00000
285.00000 391.00000
279.00000 397.00000
280.00000 400.00000
296.00000 399.00000
296.00000 397.00000
319.00000 375.00000
289.00000 330.00000
302.00000 323.00000
251.00000 298.00000
373.00000 481.00000
377.00000 398.00000
CURVES=2
POINTS=8
297.00000 397.00000
300.00000 394.00000
303.00000 391.00000
306.00000 387.00000
310.00000 384.00000
313.00000 381.00000
316.00000 378.00000
320.00000 375.00000
POINTS=10
285.00000 389.00000
281.00000 383.00000
277.00000 377.00000
272.00000 371.00000
267.00000 365.00000
264.00000 359.00000
263.00000 352.00000
265.00000 344.00000
267.00000 337.00000
271.00000 331.00000
ID=Zapopu_ctenop_g_perili.JPG
ID1=292 
SCALE=0.015258
LM=21
255.00000 330.00000
344.00000 570.00000
381.00000 648.00000
444.00000 748.00000
345.00000 542.00000
353.00000 569.00000
386.00000 598.00000
382.00000 481.00000
390.00000 481.00000
427.00000 512.00000
441.00000 621.00000
437.00000 623.00000
437.00000 623.00000
463.00000 633.00000
463.00000 633.00000
520.00000 610.00000
451.00000 509.00000
462.00000 505.00000
415.00000 470.00000
543.00000 765.00000
565.00000 640.00000
CURVES=2
POINTS=8
466.00000 633.00000
474.00000 630.00000
482.00000 628.00000
491.00000 626.00000
499.00000 624.00000
507.00000 621.00000
515.00000 616.00000
520.00000 610.00000
POINTS=10
442.00000 620.00000
439.00000 608.00000
437.00000 596.00000
433.00000 584.00000
429.00000 572.00000
424.00000 560.00000
426.00000 548.00000
426.00000 536.00000
426.00000 523.00000
426.00000 511.00000
ID=Zatper_pimpli_o_ephial.JPG
ID1=293 
SCALE=0.007015
LM=21
169.00000 254.00000
241.00000 424.00000
271.00000 491.00000
307.00000 540.00000
240.00000 402.00000
245.00000 419.00000
271.00000 447.00000
258.00000 349.00000
262.00000 347.00000
289.00000 370.00000
312.00000 450.00000
307.00000 458.00000
307.00000 458.00000
321.00000 452.00000
321.00000 452.00000
356.00000 438.00000
305.00000 368.00000
308.00000 354.00000
280.00000 334.00000
397.00000 551.00000
413.00000 477.00000
CURVES=2
POINTS=8
321.00000 452.00000
326.00000 450.00000
331.00000 449.00000
337.00000 447.00000
342.00000 445.00000
347.00000 443.00000
352.00000 441.00000
356.00000 438.00000
POINTS=10
312.00000 450.00000
308.00000 442.00000
303.00000 433.00000
300.00000 425.00000
297.00000 416.00000
295.00000 407.00000
293.00000 398.00000
292.00000 388.00000
290.00000 379.00000
289.00000 370.00000
ID=Chicar_orthoc_o_orthoc.JPG
ID1=0 
SCALE=0.007730
LM=21
184.00000 240.00000
266.00000 389.00000
295.00000 446.00000
333.00000 497.00000
261.00000 370.00000
271.00000 389.00000
300.00000 411.00000
275.00000 319.00000
283.00000 317.00000
308.00000 336.00000
337.00000 410.00000
331.00000 417.00000
331.00000 417.00000
347.00000 413.00000
347.00000 413.00000
375.00000 399.00000
320.00000 334.00000
325.00000 322.00000
294.00000 306.00000
427.00000 515.00000
437.00000 435.00000
CURVES=2
POINTS=8
347.00000 414.00000
351.00000 412.00000
355.00000 409.00000
359.00000 407.00000
363.00000 405.00000
367.00000 403.00000
371.00000 401.00000
375.00000 399.00000
POINTS=10
337.00000 409.00000
333.00000 401.00000
329.00000 394.00000
326.00000 386.00000
323.00000 378.00000
320.00000 369.00000
317.00000 361.00000
314.00000 353.00000
311.00000 345.00000
308.00000 337.00000
ID=Leisuf_orthoc_o_orthoc.JPG
ID1=1 
SCALE=0.004338
LM=21
141.00000 199.00000
151.00000 323.00000
155.00000 386.00000
167.00000 435.00000
155.00000 313.00000
156.00000 325.00000
168.00000 350.00000
178.00000 274.00000
178.00000 274.00000
199.00000 310.00000
197.00000 366.00000
189.00000 370.00000
189.00000 370.00000
203.00000 370.00000
203.00000 370.00000
231.00000 373.00000
211.00000 307.00000
218.00000 296.00000
198.00000 272.00000
229.00000 465.00000
263.00000 420.00000
CURVES=2
POINTS=8
203.00000 370.00000
207.00000 371.00000
211.00000 372.00000
215.00000 373.00000
219.00000 374.00000
223.00000 374.00000
227.00000 374.00000
231.00000 373.00000
POINTS=10
197.00000 366.00000
196.00000 360.00000
195.00000 354.00000
195.00000 347.00000
195.00000 341.00000
195.00000 335.00000
196.00000 328.00000
196.00000 322.00000
197.00000 316.00000
199.00000 310.00000
ID=Neupap_orthoc_o_orthoc.JPG
ID1=2 
SCALE=0.007766
LM=21
152.00000 245.00000
237.00000 415.00000
265.00000 473.00000
317.00000 544.00000
237.00000 398.00000
242.00000 413.00000
270.00000 433.00000
250.00000 339.00000
262.00000 341.00000
298.00000 371.00000
315.00000 435.00000
307.00000 447.00000
312.00000 457.00000
331.00000 457.00000
332.00000 445.00000
364.00000 434.00000
315.00000 368.00000
319.00000 356.00000
278.00000 331.00000
402.00000 555.00000
419.00000 471.00000
CURVES=2
POINTS=8
332.00000 444.00000
337.00000 444.00000
342.00000 443.00000
346.00000 442.00000
351.00000 440.00000
356.00000 438.00000
360.00000 436.00000
364.00000 433.00000
POINTS=10
315.00000 434.00000
312.00000 427.00000
308.00000 421.00000
305.00000 414.00000
302.00000 407.00000
300.00000 400.00000
299.00000 393.00000
298.00000 386.00000
298.00000 378.00000
298.00000 371.00000
ID=Ortful_orthoc_g_orthoc.JPG
ID1=3 
SCALE=0.007322
LM=21
136.00000 216.00000
217.00000 403.00000
249.00000 478.00000
300.00000 556.00000
216.00000 386.00000
225.00000 406.00000
254.00000 432.00000
233.00000 316.00000
233.00000 316.00000
275.00000 346.00000
298.00000 430.00000
290.00000 440.00000
293.00000 444.00000
312.00000 443.00000
311.00000 436.00000
349.00000 423.00000
290.00000 343.00000
295.00000 329.00000
254.00000 299.00000
393.00000 559.00000
410.00000 469.00000
CURVES=2
POINTS=8
311.00000 435.00000
317.00000 434.00000
323.00000 434.00000
328.00000 432.00000
334.00000 430.00000
339.00000 428.00000
345.00000 426.00000
350.00000 423.00000
POINTS=10
297.00000 429.00000
293.00000 420.00000
289.00000 412.00000
286.00000 403.00000
283.00000 394.00000
281.00000 385.00000
279.00000 375.00000
277.00000 366.00000
276.00000 356.00000
275.00000 347.00000
ID=Picsp1_orthoc_g_orthoc.JPG
ID1=4 
SCALE=0.005435
LM=21
152.00000 198.00000
222.00000 375.00000
254.00000 451.00000
289.00000 509.00000
221.00000 355.00000
229.00000 377.00000
263.00000 410.00000
237.00000 298.00000
243.00000 297.00000
276.00000 321.00000
304.00000 412.00000
297.00000 418.00000
297.00000 418.00000
309.00000 413.00000
309.00000 413.00000
347.00000 395.00000
295.00000 322.00000
297.00000 307.00000
262.00000 283.00000
394.00000 533.00000
414.00000 454.00000
CURVES=2
POINTS=8
309.00000 413.00000
314.00000 410.00000
319.00000 407.00000
325.00000 404.00000
330.00000 402.00000
336.00000 399.00000
341.00000 397.00000
347.00000 395.00000
POINTS=10
304.00000 412.00000
300.00000 402.00000
295.00000 392.00000
291.00000 383.00000
287.00000 373.00000
285.00000 363.00000
282.00000 352.00000
280.00000 342.00000
278.00000 331.00000
276.00000 321.00000
ID=Pleimp_orthoc_o_orthoc.JPG
ID1=5 
SCALE=0.006723
LM=21
128.00000 213.00000
176.00000 382.00000
196.00000 457.00000
225.00000 514.00000
177.00000 361.00000
184.00000 384.00000
203.00000 408.00000
200.00000 313.00000
200.00000 313.00000
232.00000 342.00000
242.00000 416.00000
236.00000 421.00000
236.00000 421.00000
252.00000 421.00000
252.00000 421.00000
284.00000 409.00000
242.00000 341.00000
246.00000 329.00000
220.00000 302.00000
314.00000 538.00000
337.00000 459.00000
CURVES=2
POINTS=8
252.00000 421.00000
257.00000 420.00000
262.00000 420.00000
267.00000 418.00000
272.00000 417.00000
276.00000 415.00000
281.00000 413.00000
285.00000 410.00000
POINTS=10
242.00000 415.00000
240.00000 407.00000
238.00000 399.00000
236.00000 391.00000
235.00000 383.00000
234.00000 375.00000
233.00000 367.00000
233.00000 358.00000
232.00000 350.00000
232.00000 342.00000
ID=Stemel_orthoc_o_orthoc.JPG
ID1=6 
SCALE=0.007452
LM=21
171.00000 207.00000
205.00000 389.00000
216.00000 445.00000
240.00000 510.00000
210.00000 368.00000
213.00000 388.00000
224.00000 410.00000
237.00000 319.00000
249.00000 324.00000
272.00000 356.00000
265.00000 428.00000
254.00000 439.00000
260.00000 437.00000
273.00000 443.00000
274.00000 437.00000
306.00000 420.00000
293.00000 361.00000
307.00000 360.00000
264.00000 316.00000
330.00000 539.00000
359.00000 455.00000
CURVES=2
POINTS=8
274.00000 437.00000
279.00000 436.00000
284.00000 434.00000
288.00000 431.00000
292.00000 428.00000
297.00000 425.00000
301.00000 423.00000
306.00000 420.00000
POINTS=10
264.00000 427.00000
261.00000 419.00000
260.00000 411.00000
260.00000 403.00000
259.00000 394.00000
259.00000 386.00000
261.00000 378.00000
263.00000 370.00000
267.00000 363.00000
272.00000 356.00000
ID=Belpic_cremas_g.JPG
ID1=29 
SCALE=0.025643
LM=21
160.00000 273.00000
224.00000 411.00000
249.00000 460.00000
278.00000 513.00000
230.00000 400.00000
233.00000 412.00000
258.00000 434.00000
257.00000 361.00000
257.00000 358.00000
288.00000 375.00000
293.00000 438.00000
281.00000 448.00000
281.00000 448.00000
301.00000 441.00000
301.00000 441.00000
323.00000 421.00000
301.00000 374.00000
311.00000 366.00000
269.00000 344.00000
392.00000 532.00000
405.00000 457.00000
CURVES=2
POINTS=8
301.00000 441.00000
304.00000 438.00000
307.00000 435.00000
310.00000 432.00000
314.00000 429.00000
317.00000 427.00000
320.00000 424.00000
323.00000 421.00000
POINTS=10
292.00000 438.00000
290.00000 431.00000
288.00000 424.00000
287.00000 418.00000
286.00000 411.00000
285.00000 404.00000
285.00000 397.00000
285.00000 390.00000
286.00000 383.00000
288.00000 376.00000
ID=Creinc_cremas_o.JPG
ID1=53 
SCALE=0.009126
LM=21
138.00000 246.00000
213.00000 421.00000
238.00000 466.00000
326.00000 576.00000
217.00000 409.00000
222.00000 421.00000
240.00000 443.00000
240.00000 349.00000
240.00000 349.00000
274.00000 377.00000
294.00000 450.00000
285.00000 461.00000
290.00000 458.00000
309.00000 460.00000
309.00000 457.00000
333.00000 444.00000
283.00000 375.00000
298.00000 363.00000
252.00000 334.00000
392.00000 554.00000
395.00000 482.00000
CURVES=2
POINTS=8
309.00000 457.00000
313.00000 455.00000
316.00000 453.00000
319.00000 451.00000
322.00000 449.00000
326.00000 447.00000
329.00000 446.00000
333.00000 444.00000
POINTS=10
294.00000 451.00000
290.00000 443.00000
285.00000 436.00000
281.00000 428.00000
277.00000 420.00000
274.00000 412.00000
272.00000 403.00000
271.00000 395.00000
272.00000 386.00000
273.00000 377.00000
ID=Crenig_cremas_g.JPG
ID1=54 
SCALE=0.020779
LM=21
170.00000 283.00000
261.00000 433.00000
299.00000 491.00000
347.00000 548.00000
264.00000 420.00000
271.00000 432.00000
306.00000 456.00000
294.00000 373.00000
294.00000 373.00000
334.00000 390.00000
341.00000 454.00000
335.00000 471.00000
338.00000 468.00000
355.00000 469.00000
353.00000 455.00000
376.00000 429.00000
351.00000 387.00000
359.00000 379.00000
302.00000 351.00000
453.00000 552.00000
458.00000 454.00000
CURVES=2
POINTS=8
353.00000 455.00000
356.00000 451.00000
359.00000 447.00000
362.00000 444.00000
366.00000 440.00000
370.00000 436.00000
373.00000 433.00000
376.00000 429.00000
POINTS=10
341.00000 454.00000
337.00000 448.00000
333.00000 441.00000
331.00000 434.00000
328.00000 427.00000
327.00000 420.00000
328.00000 413.00000
330.00000 405.00000
332.00000 398.00000
334.00000 391.00000
ID=Dimrob_cremas_g.JPG
ID1=64 
SCALE=0.010476
LM=21
189.00000 260.00000
252.00000 398.00000
278.00000 451.00000
306.00000 503.00000
257.00000 387.00000
264.00000 397.00000
295.00000 419.00000
291.00000 348.00000
291.00000 348.00000
325.00000 365.00000
328.00000 422.00000
317.00000 430.00000
317.00000 430.00000
336.00000 424.00000
336.00000 424.00000
354.00000 408.00000
334.00000 364.00000
344.00000 356.00000
305.00000 334.00000
414.00000 541.00000
442.00000 452.00000
CURVES=2
POINTS=8
336.00000 424.00000
339.00000 422.00000
341.00000 420.00000
344.00000 417.00000
346.00000 415.00000
349.00000 413.00000
352.00000 410.00000
354.00000 408.00000
POINTS=10
328.00000 422.00000
326.00000 416.00000
325.00000 409.00000
324.00000 403.00000
323.00000 397.00000
322.00000 390.00000
322.00000 384.00000
322.00000 378.00000
323.00000 371.00000
325.00000 365.00000
ID=Dolcoc_cremas_o.JPG
ID1=66 
SCALE=0.008291
LM=21
161.00000 249.00000
261.00000 378.00000
294.00000 417.00000
369.00000 477.00000
263.00000 370.00000
268.00000 377.00000
282.00000 387.00000
261.00000 314.00000
261.00000 314.00000
297.00000 329.00000
334.00000 389.00000
329.00000 398.00000
333.00000 394.00000
344.00000 393.00000
344.00000 391.00000
359.00000 370.00000
302.00000 326.00000
308.00000 307.00000
266.00000 295.00000
427.00000 449.00000
413.00000 381.00000
CURVES=2
POINTS=8
344.00000 391.00000
346.00000 388.00000
348.00000 385.00000
350.00000 381.00000
352.00000 378.00000
354.00000 376.00000
357.00000 373.00000
359.00000 370.00000
POINTS=10
333.00000 388.00000
329.00000 381.00000
324.00000 376.00000
318.00000 370.00000
312.00000 365.00000
307.00000 359.00000
303.00000 352.00000
300.00000 345.00000
299.00000 337.00000
298.00000 329.00000
ID=Eipsep_cremas_g.JPG
ID1=69 
SCALE=0.015106
LM=21
139.00000 230.00000
206.00000 348.00000
231.00000 389.00000
266.00000 439.00000
208.00000 336.00000
214.00000 346.00000
229.00000 359.00000
223.00000 300.00000
226.00000 300.00000
255.00000 317.00000
264.00000 367.00000
254.00000 376.00000
254.00000 376.00000
269.00000 369.00000
269.00000 369.00000
282.00000 355.00000
259.00000 317.00000
271.00000 306.00000
235.00000 286.00000
331.00000 437.00000
337.00000 377.00000
CURVES=2
POINTS=8
269.00000 369.00000
271.00000 367.00000
273.00000 365.00000
275.00000 363.00000
276.00000 361.00000
278.00000 359.00000
280.00000 357.00000
282.00000 355.00000
POINTS=10
264.00000 367.00000
262.00000 362.00000
259.00000 356.00000
256.00000 351.00000
254.00000 346.00000
253.00000 340.00000
252.00000 334.00000
252.00000 329.00000
253.00000 323.00000
254.00000 317.00000
ID=Eucmam_cremas_o.JPG
ID1=78 
SCALE=0.021106
LM=21
128.00000 222.00000
160.00000 354.00000
175.00000 404.00000
219.00000 482.00000
165.00000 343.00000
168.00000 354.00000
175.00000 366.00000
189.00000 309.00000
190.00000 305.00000
219.00000 339.00000
209.00000 394.00000
201.00000 397.00000
203.00000 397.00000
218.00000 407.00000
219.00000 405.00000
246.00000 386.00000
231.00000 341.00000
241.00000 336.00000
206.00000 299.00000
276.00000 471.00000
286.00000 414.00000
CURVES=2
POINTS=8
219.00000 405.00000
223.00000 403.00000
227.00000 399.00000
230.00000 396.00000
234.00000 393.00000
238.00000 390.00000
242.00000 388.00000
246.00000 386.00000
POINTS=10
209.00000 394.00000
210.00000 388.00000
210.00000 381.00000
210.00000 376.00000
209.00000 369.00000
208.00000 362.00000
209.00000 355.00000
211.00000 349.00000
215.00000 344.00000
219.00000 339.00000
ID=Eurric_cremas_g.JPG
ID1=80 
SCALE=0.032533
LM=21
125.00000 282.00000
154.00000 404.00000
163.00000 446.00000
209.00000 542.00000
156.00000 393.00000
158.00000 403.00000
162.00000 419.00000
172.00000 357.00000
172.00000 357.00000
192.00000 384.00000
194.00000 441.00000
194.00000 441.00000
194.00000 441.00000
212.00000 451.00000
212.00000 451.00000
235.00000 440.00000
192.00000 383.00000
202.00000 365.00000
183.00000 348.00000
253.00000 535.00000
263.00000 463.00000
CURVES=2
POINTS=8
212.00000 451.00000
215.00000 449.00000
219.00000 448.00000
222.00000 446.00000
225.00000 445.00000
228.00000 443.00000
232.00000 442.00000
235.00000 440.00000
POINTS=10
194.00000 440.00000
196.00000 434.00000
196.00000 428.00000
195.00000 421.00000
193.00000 415.00000
192.00000 409.00000
191.00000 403.00000
190.00000 397.00000
191.00000 390.00000
192.00000 384.00000
ID=Eutsp1_cremas_o.JPG
ID1=84 
SCALE=0.015838
LM=21
124.00000 204.00000
219.00000 321.00000
255.00000 368.00000
319.00000 426.00000
218.00000 314.00000
225.00000 321.00000
243.00000 336.00000
212.00000 266.00000
212.00000 266.00000
245.00000 287.00000
288.00000 344.00000
278.00000 351.00000
278.00000 351.00000
292.00000 345.00000
292.00000 345.00000
304.00000 330.00000
252.00000 285.00000
259.00000 277.00000
218.00000 256.00000
370.00000 416.00000
359.00000 353.00000
CURVES=2
POINTS=10
288.00000 344.00000
283.00000 338.00000
277.00000 332.00000
271.00000 326.00000
266.00000 320.00000
260.00000 315.00000
255.00000 308.00000
250.00000 302.00000
246.00000 295.00000
245.00000 287.00000
POINTS=8
292.00000 345.00000
293.00000 343.00000
295.00000 340.00000
297.00000 338.00000
299.00000 336.00000
301.00000 334.00000
303.00000 332.00000
304.00000 330.00000
ID=Mecjav_cremas_o.JPG
ID1=120 
SCALE=0.025579
LM=21
173.00000 305.00000
253.00000 424.00000
282.00000 468.00000
319.00000 519.00000
256.00000 413.00000
262.00000 425.00000
285.00000 444.00000
278.00000 384.00000
277.00000 380.00000
304.00000 395.00000
318.00000 445.00000
309.00000 459.00000
309.00000 459.00000
318.00000 445.00000
318.00000 445.00000
333.00000 427.00000
312.00000 394.00000
321.00000 387.00000
287.00000 368.00000
402.00000 523.00000
398.00000 454.00000
CURVES=2
POINTS=8
318.00000 445.00000
321.00000 443.00000
323.00000 441.00000
325.00000 439.00000
327.00000 436.00000
329.00000 433.00000
331.00000 430.00000
333.00000 428.00000
POINTS=10
317.00000 445.00000
314.00000 440.00000
311.00000 435.00000
309.00000 430.00000
307.00000 424.00000
306.00000 418.00000
305.00000 412.00000
304.00000 407.00000
304.00000 401.00000
304.00000 395.00000
ID=Nelatt_cremas_o.JPG
ID1=139 
SCALE=0.015122
LM=21
191.00000 252.00000
237.00000 394.00000
256.00000 448.00000
280.00000 501.00000
242.00000 382.00000
248.00000 393.00000
274.00000 418.00000
273.00000 347.00000
275.00000 347.00000
305.00000 366.00000
302.00000 426.00000
294.00000 431.00000
294.00000 431.00000
310.00000 430.00000
310.00000 430.00000
333.00000 411.00000
315.00000 364.00000
325.00000 357.00000
293.00000 334.00000
361.00000 519.00000
392.00000 447.00000
CURVES=2
POINTS=8
310.00000 430.00000
314.00000 427.00000
317.00000 425.00000
320.00000 423.00000
324.00000 420.00000
327.00000 417.00000
330.00000 414.00000
333.00000 411.00000
POINTS=10
302.00000 426.00000
302.00000 419.00000
301.00000 412.00000
300.00000 406.00000
299.00000 399.00000
299.00000 392.00000
300.00000 385.00000
301.00000 379.00000
302.00000 372.00000
305.00000 366.00000
ID=Neomel_cremas_o.JPG
ID1=140 
SCALE=0.008869
LM=21
146.00000 224.00000
194.00000 383.00000
214.00000 437.00000
253.00000 505.00000
200.00000 375.00000
204.00000 385.00000
221.00000 408.00000
229.00000 333.00000
229.00000 333.00000
252.00000 355.00000
256.00000 428.00000
241.00000 434.00000
241.00000 434.00000
257.00000 429.00000
257.00000 429.00000
280.00000 408.00000
262.00000 352.00000
277.00000 350.00000
241.00000 315.00000
324.00000 507.00000
336.00000 444.00000
CURVES=2
POINTS=8
257.00000 429.00000
260.00000 425.00000
262.00000 422.00000
265.00000 418.00000
268.00000 415.00000
272.00000 412.00000
276.00000 410.00000
280.00000 408.00000
POINTS=10
255.00000 427.00000
254.00000 419.00000
252.00000 411.00000
250.00000 403.00000
249.00000 395.00000
248.00000 387.00000
248.00000 379.00000
248.00000 371.00000
249.00000 363.00000
252.00000 355.00000
ID=Pimsp2_cremas_o.JPG
ID1=172 
SCALE=0.023814
LM=21
157.00000 249.00000
224.00000 420.00000
255.00000 476.00000
322.00000 569.00000
230.00000 408.00000
234.00000 417.00000
252.00000 436.00000
258.00000 352.00000
258.00000 352.00000
293.00000 374.00000
305.00000 450.00000
296.00000 457.00000
303.00000 456.00000
316.00000 456.00000
315.00000 453.00000
346.00000 438.00000
304.00000 374.00000
318.00000 366.00000
273.00000 336.00000
398.00000 550.00000
403.00000 475.00000
CURVES=2
POINTS=8
315.00000 453.00000
319.00000 450.00000
323.00000 448.00000
327.00000 445.00000
332.00000 444.00000
336.00000 442.00000
341.00000 440.00000
345.00000 438.00000
POINTS=10
305.00000 449.00000
301.00000 441.00000
298.00000 433.00000
295.00000 425.00000
291.00000 417.00000
289.00000 408.00000
287.00000 399.00000
287.00000 391.00000
289.00000 382.00000
293.00000 374.00000
ID=Polmal_cremas_g.JPG
ID1=177 
SCALE=0.025341
LM=21
210.00000 273.00000
292.00000 422.00000
323.00000 482.00000
372.00000 554.00000
298.00000 411.00000
303.00000 419.00000
342.00000 447.00000
323.00000 366.00000
330.00000 366.00000
370.00000 383.00000
376.00000 454.00000
369.00000 460.00000
369.00000 460.00000
397.00000 459.00000
397.00000 459.00000
420.00000 440.00000
383.00000 380.00000
393.00000 371.00000
346.00000 345.00000
468.00000 563.00000
493.00000 469.00000
CURVES=2
POINTS=8
397.00000 459.00000
399.00000 456.00000
402.00000 452.00000
405.00000 449.00000
408.00000 447.00000
412.00000 444.00000
415.00000 442.00000
419.00000 440.00000
POINTS=10
376.00000 453.00000
373.00000 446.00000
370.00000 438.00000
367.00000 431.00000
365.00000 423.00000
365.00000 415.00000
366.00000 407.00000
368.00000 400.00000
370.00000 392.00000
370.00000 384.00000
ID=Privul_cremas_o.JPG
ID1=181 
SCALE=0.011637
LM=21
142.00000 263.00000
238.00000 398.00000
267.00000 446.00000
310.00000 503.00000
239.00000 387.00000
246.00000 398.00000
270.00000 421.00000
247.00000 346.00000
252.00000 346.00000
286.00000 366.00000
307.00000 429.00000
296.00000 440.00000
296.00000 440.00000
313.00000 431.00000
313.00000 431.00000
334.00000 410.00000
300.00000 360.00000
308.00000 353.00000
265.00000 334.00000
395.00000 513.00000
399.00000 434.00000
CURVES=2
POINTS=8
313.00000 431.00000
316.00000 428.00000
319.00000 425.00000
322.00000 422.00000
325.00000 419.00000
328.00000 416.00000
331.00000 413.00000
334.00000 410.00000
POINTS=10
306.00000 429.00000
305.00000 422.00000
301.00000 415.00000
297.00000 409.00000
293.00000 402.00000
290.00000 396.00000
288.00000 388.00000
287.00000 381.00000
286.00000 374.00000
286.00000 366.00000
ID=Pserad_cremas_o.JPG
ID1=189 
SCALE=0.013895
LM=21
118.00000 267.00000
163.00000 425.00000
182.00000 481.00000
221.00000 557.00000
168.00000 417.00000
171.00000 423.00000
186.00000 446.00000
201.00000 363.00000
201.00000 363.00000
232.00000 391.00000
229.00000 456.00000
222.00000 463.00000
227.00000 462.00000
239.00000 468.00000
239.00000 463.00000
267.00000 450.00000
239.00000 391.00000
253.00000 383.00000
216.00000 350.00000
296.00000 550.00000
312.00000 482.00000
CURVES=2
POINTS=8
239.00000 463.00000
243.00000 461.00000
246.00000 458.00000
250.00000 456.00000
255.00000 455.00000
259.00000 453.00000
263.00000 452.00000
267.00000 450.00000
POINTS=10
229.00000 456.00000
226.00000 449.00000
223.00000 441.00000
221.00000 434.00000
219.00000 426.00000
218.00000 418.00000
218.00000 410.00000
222.00000 403.00000
227.00000 397.00000
232.00000 391.00000
ID=Pticin_cremas_g.JPG
ID1=190 
SCALE=0.014304
LM=21
142.00000 274.00000
224.00000 419.00000
259.00000 476.00000
319.00000 554.00000
226.00000 408.00000
232.00000 415.00000
259.00000 435.00000
250.00000 358.00000
249.00000 353.00000
296.00000 373.00000
302.00000 433.00000
298.00000 443.00000
298.00000 443.00000
318.00000 438.00000
318.00000 438.00000
342.00000 420.00000
305.00000 372.00000
319.00000 357.00000
261.00000 332.00000
417.00000 544.00000
420.00000 451.00000
CURVES=2
POINTS=8
318.00000 438.00000
321.00000 435.00000
324.00000 432.00000
328.00000 429.00000
331.00000 427.00000
335.00000 425.00000
338.00000 423.00000
342.00000 420.00000
POINTS=10
301.00000 432.00000
296.00000 426.00000
292.00000 420.00000
288.00000 413.00000
284.00000 407.00000
282.00000 399.00000
283.00000 391.00000
286.00000 384.00000
291.00000 379.00000
296.00000 373.00000
ID=Ptiden_cremas_g.JPG
ID1=191 
SCALE=0.010801
LM=21
154.00000 238.00000
214.00000 352.00000
241.00000 396.00000
276.00000 449.00000
220.00000 344.00000
223.00000 351.00000
248.00000 373.00000
245.00000 308.00000
245.00000 308.00000
271.00000 323.00000
282.00000 381.00000
271.00000 386.00000
271.00000 386.00000
285.00000 382.00000
285.00000 382.00000
303.00000 365.00000
280.00000 321.00000
290.00000 315.00000
255.00000 295.00000
345.00000 449.00000
358.00000 389.00000
CURVES=2
POINTS=8
285.00000 382.00000
287.00000 379.00000
289.00000 377.00000
292.00000 374.00000
294.00000 372.00000
297.00000 369.00000
299.00000 367.00000
302.00000 365.00000
POINTS=10
282.00000 380.00000
280.00000 374.00000
277.00000 368.00000
275.00000 362.00000
273.00000 356.00000
271.00000 349.00000
271.00000 343.00000
271.00000 336.00000
271.00000 330.00000
271.00000 323.00000
ID=Susrid_cremas_o.JPG
ID1=213 
SCALE=0.018619
LM=21
154.00000 259.00000
194.00000 381.00000
210.00000 423.00000
240.00000 494.00000
198.00000 373.00000
199.00000 377.00000
219.00000 393.00000
224.00000 343.00000
224.00000 340.00000
250.00000 361.00000
249.00000 395.00000
238.00000 398.00000
238.00000 398.00000
257.00000 399.00000
257.00000 399.00000
276.00000 393.00000
262.00000 361.00000
270.00000 354.00000
236.00000 326.00000
316.00000 525.00000
340.00000 437.00000
CURVES=2
POINTS=8
257.00000 399.00000
259.00000 397.00000
262.00000 396.00000
265.00000 395.00000
267.00000 395.00000
270.00000 394.00000
273.00000 393.00000
276.00000 393.00000
POINTS=10
249.00000 395.00000
248.00000 391.00000
247.00000 387.00000
246.00000 384.00000
246.00000 380.00000
246.00000 376.00000
246.00000 372.00000
247.00000 368.00000
249.00000 365.00000
250.00000 361.00000
ID=Tanaur_cremas_o.JPG
ID1=218 
SCALE=0.011078
LM=21
155.00000 222.00000
202.00000 327.00000
220.00000 368.00000
240.00000 411.00000
205.00000 321.00000
208.00000 327.00000
230.00000 342.00000
232.00000 291.00000
232.00000 291.00000
251.00000 303.00000
260.00000 350.00000
251.00000 356.00000
251.00000 356.00000
264.00000 351.00000
264.00000 351.00000
280.00000 338.00000
259.00000 301.00000
267.00000 293.00000
242.00000 278.00000
314.00000 436.00000
338.00000 371.00000
CURVES=2
POINTS=8
264.00000 351.00000
266.00000 350.00000
269.00000 348.00000
271.00000 346.00000
273.00000 344.00000
275.00000 342.00000
277.00000 341.00000
280.00000 339.00000
POINTS=10
260.00000 349.00000
258.00000 344.00000
256.00000 339.00000
254.00000 334.00000
253.00000 329.00000
252.00000 324.00000
252.00000 319.00000
252.00000 313.00000
252.00000 308.00000
251.00000 303.00000
ID=Temcoo_cremas_o.JPG
ID1=221 
SCALE=0.011612
LM=21
115.00000 228.00000
169.00000 355.00000
186.00000 394.00000
226.00000 465.00000
172.00000 346.00000
175.00000 354.00000
191.00000 372.00000
193.00000 307.00000
193.00000 307.00000
220.00000 325.00000
229.00000 388.00000
218.00000 392.00000
218.00000 392.00000
235.00000 390.00000
235.00000 390.00000
253.00000 377.00000
230.00000 326.00000
241.00000 323.00000
203.00000 293.00000
288.00000 463.00000
301.00000 412.00000
CURVES=2
POINTS=8
235.00000 390.00000
237.00000 387.00000
239.00000 385.00000
241.00000 382.00000
244.00000 381.00000
247.00000 380.00000
250.00000 379.00000
253.00000 377.00000
POINTS=10
229.00000 387.00000
227.00000 380.00000
225.00000 373.00000
222.00000 367.00000
220.00000 360.00000
218.00000 353.00000
218.00000 346.00000
218.00000 339.00000
218.00000 332.00000
220.00000 325.00000
ID=Trastr_cremas_o.JPG
ID1=225 
SCALE=0.025683
LM=21
213.00000 259.00000
306.00000 420.00000
344.00000 477.00000
412.00000 563.00000
310.00000 408.00000
316.00000 416.00000
353.00000 438.00000
330.00000 346.00000
330.00000 346.00000
373.00000 364.00000
394.00000 441.00000
389.00000 447.00000
393.00000 445.00000
410.00000 448.00000
410.00000 443.00000
432.00000 424.00000
377.00000 362.00000
388.00000 347.00000
342.00000 326.00000
505.00000 551.00000
507.00000 447.00000
CURVES=2
POINTS=8
410.00000 443.00000
413.00000 440.00000
416.00000 437.00000
419.00000 434.00000
422.00000 432.00000
426.00000 429.00000
429.00000 427.00000
432.00000 424.00000
POINTS=10
394.00000 440.00000
390.00000 432.00000
386.00000 424.00000
382.00000 416.00000
378.00000 408.00000
375.00000 399.00000
373.00000 391.00000
373.00000 382.00000
373.00000 373.00000
372.00000 364.00000
ID=Xipdub_cremas_g.JPG
ID1=233 
SCALE=0.009638
LM=21
157.00000 278.00000
213.00000 410.00000
233.00000 469.00000
270.00000 533.00000
224.00000 388.00000
227.00000 411.00000
259.00000 433.00000
240.00000 360.00000
248.00000 364.00000
280.00000 397.00000
287.00000 434.00000
282.00000 437.00000
282.00000 438.00000
287.00000 438.00000
287.00000 434.00000
310.00000 429.00000
296.00000 397.00000
301.00000 391.00000
261.00000 353.00000
345.00000 541.00000
367.00000 483.00000
CURVES=2
POINTS=8
287.00000 434.00000
290.00000 433.00000
294.00000 433.00000
297.00000 433.00000
301.00000 433.00000
304.00000 432.00000
307.00000 431.00000
310.00000 429.00000
POINTS=10
286.00000 434.00000
284.00000 430.00000
283.00000 426.00000
282.00000 422.00000
281.00000 418.00000
280.00000 414.00000
280.00000 410.00000
280.00000 406.00000
280.00000 402.00000
280.00000 398.00000
ID=Allocu_tersil_o.JPG
ID1=6 
SCALE=0.004356
LM=21
192.00000 215.00000
255.00000 364.00000
283.00000 427.00000
317.00000 493.00000
268.00000 331.00000
271.00000 362.00000
294.00000 386.00000
285.00000 304.00000
294.00000 307.00000
330.00000 334.00000
338.00000 385.00000
333.00000 391.00000
333.00000 391.00000
342.00000 386.00000
342.00000 386.00000
368.00000 373.00000
347.00000 333.00000
353.00000 322.00000
310.00000 295.00000
422.00000 530.00000
451.00000 451.00000
CURVES=2
POINTS=8
342.00000 386.00000
344.00000 382.00000
347.00000 379.00000
351.00000 377.00000
355.00000 375.00000
359.00000 374.00000
364.00000 373.00000
368.00000 373.00000
POINTS=10
337.00000 384.00000
336.00000 378.00000
335.00000 373.00000
334.00000 368.00000
332.00000 362.00000
331.00000 357.00000
330.00000 351.00000
329.00000 345.00000
329.00000 340.00000
330.00000 334.00000
ID=Allsp1_tersil_o.JPG
ID1=7 
SCALE=0.008095
LM=21
185.00000 233.00000
242.00000 381.00000
266.00000 443.00000
301.00000 510.00000
256.00000 355.00000
256.00000 384.00000
286.00000 406.00000
274.00000 327.00000
282.00000 327.00000
315.00000 356.00000
325.00000 409.00000
322.00000 412.00000
322.00000 412.00000
330.00000 412.00000
330.00000 412.00000
358.00000 394.00000
334.00000 354.00000
338.00000 345.00000
295.00000 315.00000
396.00000 536.00000
432.00000 452.00000
CURVES=2
POINTS=8
330.00000 412.00000
334.00000 409.00000
337.00000 406.00000
341.00000 403.00000
345.00000 400.00000
349.00000 398.00000
354.00000 396.00000
358.00000 394.00000
POINTS=10
326.00000 408.00000
326.00000 402.00000
325.00000 396.00000
323.00000 391.00000
321.00000 385.00000
320.00000 379.00000
319.00000 373.00000
317.00000 368.00000
316.00000 362.00000
315.00000 356.00000
ID=Anemel_tersil_o.JPG
ID1=9 
SCALE=0.007663
LM=21
167.00000 231.00000
214.00000 362.00000
236.00000 415.00000
270.00000 483.00000
222.00000 340.00000
223.00000 359.00000
246.00000 381.00000
237.00000 314.00000
247.00000 319.00000
275.00000 350.00000
279.00000 391.00000
276.00000 393.00000
276.00000 393.00000
284.00000 393.00000
284.00000 393.00000
308.00000 386.00000
291.00000 349.00000
295.00000 341.00000
261.00000 310.00000
344.00000 493.00000
365.00000 440.00000
CURVES=2
POINTS=8
284.00000 393.00000
287.00000 391.00000
291.00000 390.00000
294.00000 388.00000
297.00000 387.00000
301.00000 387.00000
305.00000 387.00000
308.00000 386.00000
POINTS=10
279.00000 390.00000
278.00000 386.00000
278.00000 381.00000
278.00000 377.00000
277.00000 372.00000
276.00000 368.00000
275.00000 363.00000
275.00000 359.00000
275.00000 354.00000
275.00000 350.00000
ID=Barhar_tersil_o.JPG
ID1=27 
SCALE=0.011597
LM=21
168.00000 264.00000
235.00000 389.00000
266.00000 445.00000
316.00000 520.00000
244.00000 368.00000
251.00000 394.00000
278.00000 413.00000
260.00000 335.00000
270.00000 337.00000
308.00000 364.00000
323.00000 411.00000
317.00000 419.00000
317.00000 419.00000
324.00000 414.00000
323.00000 411.00000
349.00000 396.00000
324.00000 361.00000
326.00000 351.00000
282.00000 325.00000
403.00000 514.00000
419.00000 438.00000
CURVES=2
POINTS=8
323.00000 411.00000
327.00000 409.00000
331.00000 407.00000
334.00000 405.00000
338.00000 403.00000
342.00000 401.00000
346.00000 399.00000
349.00000 396.00000
POINTS=10
323.00000 411.00000
321.00000 406.00000
319.00000 401.00000
317.00000 396.00000
315.00000 390.00000
313.00000 385.00000
311.00000 380.00000
310.00000 375.00000
308.00000 369.00000
307.00000 364.00000
ID=Diasp1_tersil_o.JPG
ID1=59 
SCALE=0.008647
LM=21
175.00000 253.00000
225.00000 374.00000
244.00000 428.00000
291.00000 505.00000
233.00000 356.00000
235.00000 376.00000
256.00000 398.00000
250.00000 323.00000
256.00000 325.00000
289.00000 356.00000
295.00000 396.00000
290.00000 402.00000
290.00000 402.00000
301.00000 398.00000
301.00000 398.00000
322.00000 388.00000
303.00000 354.00000
307.00000 346.00000
269.00000 317.00000
364.00000 492.00000
378.00000 433.00000
CURVES=2
POINTS=8
301.00000 398.00000
303.00000 395.00000
305.00000 392.00000
308.00000 390.00000
311.00000 389.00000
314.00000 388.00000
318.00000 388.00000
321.00000 388.00000
POINTS=10
295.00000 396.00000
295.00000 391.00000
295.00000 387.00000
294.00000 382.00000
293.00000 378.00000
292.00000 374.00000
290.00000 369.00000
289.00000 365.00000
288.00000 361.00000
288.00000 356.00000
ID=Diasp2_tersil_o.JPG
ID1=60 
SCALE=0.009723
LM=21
172.00000 313.00000
229.00000 436.00000
251.00000 475.00000
279.00000 528.00000
236.00000 406.00000
238.00000 430.00000
263.00000 447.00000
249.00000 382.00000
256.00000 383.00000
287.00000 409.00000
294.00000 454.00000
289.00000 456.00000
291.00000 460.00000
300.00000 457.00000
300.00000 457.00000
320.00000 435.00000
303.00000 408.00000
306.00000 403.00000
267.00000 373.00000
364.00000 549.00000
376.00000 475.00000
CURVES=2
POINTS=8
300.00000 457.00000
303.00000 454.00000
305.00000 450.00000
307.00000 446.00000
310.00000 443.00000
312.00000 440.00000
316.00000 438.00000
320.00000 436.00000
POINTS=10
295.00000 453.00000
294.00000 448.00000
292.00000 443.00000
291.00000 439.00000
290.00000 434.00000
289.00000 429.00000
287.00000 424.00000
286.00000 419.00000
286.00000 414.00000
286.00000 409.00000
ID=Gonfen_tersil_o.JPG
ID1=88 
SCALE=0.011560
LM=21
185.00000 264.00000
234.00000 383.00000
255.00000 448.00000
288.00000 513.00000
247.00000 364.00000
248.00000 392.00000
274.00000 416.00000
263.00000 341.00000
270.00000 344.00000
300.00000 370.00000
310.00000 412.00000
307.00000 423.00000
307.00000 423.00000
307.00000 423.00000
310.00000 412.00000
335.00000 404.00000
317.00000 371.00000
320.00000 363.00000
282.00000 334.00000
389.00000 538.00000
410.00000 470.00000
CURVES=2
POINTS=8
310.00000 412.00000
313.00000 410.00000
317.00000 409.00000
320.00000 408.00000
324.00000 408.00000
328.00000 408.00000
332.00000 407.00000
335.00000 405.00000
POINTS=10
310.00000 412.00000
308.00000 407.00000
306.00000 403.00000
304.00000 398.00000
302.00000 394.00000
301.00000 389.00000
299.00000 384.00000
299.00000 379.00000
299.00000 374.00000
300.00000 369.00000
ID=Hetpro_tersil_o.JPG
ID1=101 
SCALE=0.008226
LM=21
170.00000 228.00000
221.00000 361.00000
245.00000 426.00000
271.00000 485.00000
231.00000 345.00000
234.00000 365.00000
258.00000 389.00000
247.00000 311.00000
252.00000 312.00000
280.00000 348.00000
284.00000 393.00000
281.00000 395.00000
281.00000 395.00000
293.00000 395.00000
293.00000 395.00000
313.00000 389.00000
291.00000 350.00000
295.00000 338.00000
262.00000 307.00000
348.00000 500.00000
369.00000 436.00000
CURVES=2
POINTS=8
293.00000 395.00000
295.00000 392.00000
297.00000 390.00000
300.00000 389.00000
303.00000 389.00000
307.00000 389.00000
310.00000 389.00000
313.00000 389.00000
POINTS=10
284.00000 392.00000
284.00000 387.00000
283.00000 382.00000
282.00000 377.00000
281.00000 373.00000
280.00000 368.00000
279.00000 363.00000
279.00000 358.00000
279.00000 353.00000
279.00000 348.00000
ID=Megspi_tersil_o.JPG
ID1=123 
SCALE=0.007732
LM=21
170.00000 253.00000
234.00000 403.00000
264.00000 475.00000
318.00000 550.00000
243.00000 384.00000
246.00000 404.00000
276.00000 429.00000
264.00000 346.00000
269.00000 347.00000
307.00000 380.00000
320.00000 435.00000
318.00000 438.00000
318.00000 438.00000
326.00000 436.00000
326.00000 436.00000
353.00000 423.00000
324.00000 379.00000
330.00000 367.00000
284.00000 333.00000
411.00000 544.00000
425.00000 476.00000
CURVES=2
POINTS=8
326.00000 436.00000
329.00000 432.00000
332.00000 429.00000
336.00000 427.00000
340.00000 426.00000
345.00000 426.00000
350.00000 425.00000
353.00000 423.00000
POINTS=10
321.00000 434.00000
320.00000 428.00000
319.00000 422.00000
317.00000 416.00000
315.00000 410.00000
313.00000 404.00000
311.00000 398.00000
309.00000 392.00000
307.00000 386.00000
307.00000 380.00000
ID=Pecstr_tersil_o.JPG
ID1=156 
SCALE=0.007460
LM=21
189.00000 259.00000
240.00000 384.00000
260.00000 449.00000
287.00000 510.00000
250.00000 365.00000
252.00000 390.00000
277.00000 412.00000
265.00000 341.00000
274.00000 344.00000
302.00000 370.00000
312.00000 411.00000
306.00000 418.00000
306.00000 418.00000
311.00000 416.00000
312.00000 411.00000
337.00000 409.00000
320.00000 372.00000
324.00000 361.00000
287.00000 334.00000
372.00000 540.00000
404.00000 480.00000
CURVES=2
POINTS=8
312.00000 411.00000
315.00000 409.00000
318.00000 408.00000
322.00000 408.00000
325.00000 408.00000
329.00000 408.00000
333.00000 408.00000
336.00000 409.00000
POINTS=10
312.00000 411.00000
310.00000 407.00000
309.00000 402.00000
307.00000 398.00000
305.00000 393.00000
304.00000 389.00000
303.00000 384.00000
303.00000 379.00000
302.00000 375.00000
302.00000 370.00000
ID=Phrbre_tersil_o.JPG
ID1=168 
SCALE=0.007626
LM=21
168.00000 250.00000
223.00000 374.00000
251.00000 426.00000
284.00000 485.00000
227.00000 366.00000
232.00000 374.00000
260.00000 396.00000
245.00000 324.00000
251.00000 326.00000
280.00000 351.00000
291.00000 398.00000
288.00000 402.00000
290.00000 410.00000
298.00000 408.00000
296.00000 400.00000
317.00000 382.00000
299.00000 351.00000
305.00000 340.00000
263.00000 313.00000
370.00000 502.00000
386.00000 427.00000
CURVES=2
POINTS=8
296.00000 400.00000
297.00000 396.00000
299.00000 392.00000
302.00000 389.00000
305.00000 387.00000
309.00000 385.00000
313.00000 383.00000
317.00000 382.00000
POINTS=10
291.00000 398.00000
290.00000 393.00000
288.00000 387.00000
287.00000 383.00000
285.00000 378.00000
283.00000 372.00000
281.00000 367.00000
280.00000 362.00000
280.00000 356.00000
280.00000 351.00000
ID=Prilae_tersil_o.JPG
ID1=180 
SCALE=0.014890
LM=21
153.00000 273.00000
203.00000 414.00000
229.00000 472.00000
274.00000 554.00000
213.00000 396.00000
216.00000 418.00000
244.00000 439.00000
228.00000 363.00000
234.00000 364.00000
270.00000 393.00000
278.00000 440.00000
277.00000 442.00000
277.00000 442.00000
286.00000 441.00000
286.00000 441.00000
308.00000 425.00000
289.00000 391.00000
290.00000 386.00000
247.00000 350.00000
354.00000 552.00000
375.00000 473.00000
CURVES=2
POINTS=8
286.00000 441.00000
288.00000 438.00000
291.00000 434.00000
293.00000 432.00000
297.00000 430.00000
300.00000 428.00000
304.00000 427.00000
308.00000 426.00000
POINTS=10
278.00000 439.00000
278.00000 434.00000
278.00000 429.00000
277.00000 423.00000
275.00000 418.00000
274.00000 414.00000
273.00000 408.00000
271.00000 403.00000
270.00000 398.00000
270.00000 393.00000
ID=Proneo_tersil_o.JPG
ID1=183 
SCALE=0.007504
LM=21
198.00000 231.00000
244.00000 363.00000
268.00000 423.00000
287.00000 469.00000
253.00000 346.00000
256.00000 366.00000
283.00000 393.00000
271.00000 314.00000
276.00000 315.00000
309.00000 347.00000
315.00000 395.00000
309.00000 400.00000
309.00000 400.00000
319.00000 398.00000
319.00000 395.00000
340.00000 379.00000
323.00000 346.00000
328.00000 340.00000
286.00000 304.00000
381.00000 505.00000
403.00000 420.00000
CURVES=2
POINTS=8
320.00000 395.00000
323.00000 392.00000
325.00000 390.00000
328.00000 387.00000
331.00000 385.00000
334.00000 383.00000
337.00000 381.00000
340.00000 379.00000
POINTS=10
315.00000 395.00000
314.00000 390.00000
314.00000 384.00000
313.00000 379.00000
312.00000 374.00000
311.00000 368.00000
310.00000 363.00000
309.00000 358.00000
309.00000 352.00000
309.00000 347.00000
ID=Satpum_tersil_o.JPG
ID1=198 
SCALE=0.006666
LM=21
194.00000 249.00000
225.00000 386.00000
242.00000 434.00000
282.00000 516.00000
236.00000 369.00000
238.00000 387.00000
256.00000 408.00000
256.00000 340.00000
262.00000 343.00000
289.00000 376.00000
289.00000 421.00000
282.00000 427.00000
282.00000 427.00000
296.00000 423.00000
296.00000 423.00000
318.00000 412.00000
304.00000 376.00000
310.00000 370.00000
277.00000 338.00000
338.00000 517.00000
361.00000 455.00000
CURVES=2
POINTS=8
296.00000 423.00000
298.00000 420.00000
300.00000 417.00000
303.00000 415.00000
306.00000 414.00000
310.00000 413.00000
313.00000 412.00000
317.00000 412.00000
POINTS=10
289.00000 421.00000
289.00000 416.00000
288.00000 411.00000
288.00000 406.00000
286.00000 401.00000
285.00000 396.00000
285.00000 391.00000
285.00000 386.00000
287.00000 381.00000
289.00000 376.00000
ID=Stenea_tersil_o.JPG
ID1=210 
SCALE=0.017771
LM=21
175.00000 229.00000
233.00000 360.00000
265.00000 426.00000
311.00000 509.00000
246.00000 338.00000
251.00000 364.00000
281.00000 387.00000
263.00000 307.00000
272.00000 309.00000
308.00000 339.00000
324.00000 391.00000
319.00000 394.00000
319.00000 394.00000
329.00000 394.00000
329.00000 394.00000
354.00000 377.00000
325.00000 338.00000
329.00000 328.00000
285.00000 297.00000
403.00000 507.00000
425.00000 424.00000
CURVES=2
POINTS=8
329.00000 394.00000
331.00000 390.00000
334.00000 386.00000
337.00000 384.00000
342.00000 383.00000
346.00000 382.00000
350.00000 380.00000
354.00000 377.00000
POINTS=10
324.00000 390.00000
323.00000 384.00000
320.00000 379.00000
318.00000 373.00000
315.00000 368.00000
312.00000 362.00000
310.00000 357.00000
309.00000 351.00000
308.00000 346.00000
307.00000 340.00000
ID=Tercog_tersil_o.JPG
ID1=222 
SCALE=0.007493
LM=21
222.00000 260.00000
291.00000 391.00000
318.00000 434.00000
406.00000 535.00000
295.00000 378.00000
304.00000 394.00000
311.00000 400.00000
299.00000 325.00000
304.00000 325.00000
342.00000 348.00000
358.00000 410.00000
351.00000 427.00000
351.00000 427.00000
361.00000 426.00000
358.00000 410.00000
387.00000 390.00000
357.00000 351.00000
372.00000 342.00000
318.00000 312.00000
473.00000 486.00000
467.00000 418.00000
CURVES=2
POINTS=8
358.00000 410.00000
362.00000 406.00000
365.00000 403.00000
369.00000 399.00000
373.00000 396.00000
377.00000 393.00000
382.00000 392.00000
387.00000 390.00000
POINTS=10
358.00000 410.00000
350.00000 406.00000
344.00000 401.00000
338.00000 395.00000
335.00000 387.00000
333.00000 379.00000
333.00000 370.00000
335.00000 362.00000
338.00000 354.00000
342.00000 347.00000
ID=Agaful_ophion_o.JPG
ID1=3 
SCALE=0.036115
LM=21
166.00000 260.00000
308.00000 425.00000
367.00000 480.00000
481.00000 544.00000
310.00000 408.00000
321.00000 422.00000
348.00000 437.00000
292.00000 325.00000
292.00000 325.00000
350.00000 342.00000
403.00000 432.00000
396.00000 450.00000
396.00000 450.00000
410.00000 447.00000
403.00000 432.00000
425.00000 398.00000
364.00000 339.00000
375.00000 325.00000
299.00000 304.00000
527.00000 485.00000
506.00000 401.00000
CURVES=2
POINTS=8
403.00000 432.00000
405.00000 427.00000
408.00000 421.00000
410.00000 416.00000
413.00000 411.00000
417.00000 406.00000
421.00000 402.00000
425.00000 398.00000
POINTS=10
403.00000 432.00000
391.00000 428.00000
379.00000 422.00000
368.00000 416.00000
359.00000 406.00000
355.00000 395.00000
354.00000 382.00000
353.00000 369.00000
350.00000 356.00000
350.00000 343.00000
ID=Alochi_ophion_o.JPG
ID1=8 
SCALE=0.028094
LM=21
195.00000 241.00000
245.00000 402.00000
267.00000 464.00000
311.00000 534.00000
252.00000 391.00000
256.00000 404.00000
265.00000 418.00000
263.00000 331.00000
269.00000 332.00000
307.00000 369.00000
309.00000 439.00000
300.00000 455.00000
300.00000 455.00000
309.00000 457.00000
309.00000 439.00000
342.00000 429.00000
316.00000 372.00000
329.00000 364.00000
284.00000 321.00000
376.00000 526.00000
397.00000 465.00000
CURVES=2
POINTS=8
309.00000 439.00000
314.00000 437.00000
318.00000 436.00000
323.00000 434.00000
328.00000 433.00000
332.00000 431.00000
337.00000 430.00000
342.00000 429.00000
POINTS=10
309.00000 439.00000
304.00000 432.00000
300.00000 424.00000
296.00000 416.00000
292.00000 408.00000
297.00000 401.00000
298.00000 392.00000
299.00000 384.00000
301.00000 376.00000
307.00000 369.00000
ID=Apamir_ophion_o.JPG
ID1=12 
SCALE=0.021843
LM=21
189.00000 289.00000
346.00000 432.00000
411.00000 480.00000
611.00000 547.00000
345.00000 416.00000
358.00000 429.00000
380.00000 436.00000
324.00000 337.00000
321.00000 334.00000
384.00000 343.00000
437.00000 421.00000
443.00000 447.00000
443.00000 447.00000
460.00000 445.00000
437.00000 421.00000
458.00000 385.00000
398.00000 339.00000
411.00000 322.00000
330.00000 310.00000
623.00000 452.00000
581.00000 378.00000
CURVES=2
POINTS=8
437.00000 421.00000
438.00000 415.00000
441.00000 410.00000
444.00000 405.00000
448.00000 400.00000
451.00000 395.00000
454.00000 390.00000
458.00000 385.00000
POINTS=10
436.00000 421.00000
423.00000 421.00000
409.00000 418.00000
397.00000 414.00000
385.00000 407.00000
377.00000 399.00000
377.00000 383.00000
377.00000 370.00000
380.00000 357.00000
384.00000 344.00000
ID=Apolon_ophion_o.JPG
ID1=16 
SCALE=0.027305
LM=21
144.00000 218.00000
248.00000 371.00000
280.00000 407.00000
407.00000 495.00000
250.00000 359.00000
254.00000 367.00000
267.00000 378.00000
229.00000 283.00000
227.00000 278.00000
296.00000 314.00000
325.00000 376.00000
314.00000 396.00000
314.00000 396.00000
335.00000 398.00000
325.00000 376.00000
354.00000 360.00000
304.00000 312.00000
311.00000 296.00000
248.00000 269.00000
433.00000 446.00000
419.00000 372.00000
CURVES=2
POINTS=8
325.00000 376.00000
328.00000 373.00000
332.00000 370.00000
336.00000 368.00000
340.00000 366.00000
345.00000 364.00000
349.00000 362.00000
353.00000 360.00000
POINTS=10
325.00000 376.00000
316.00000 373.00000
309.00000 369.00000
301.00000 364.00000
294.00000 358.00000
292.00000 350.00000
293.00000 341.00000
293.00000 332.00000
294.00000 323.00000
296.00000 314.00000
ID=Aulsp1_ophion_o.JPG
ID1=24 
SCALE=0.035894
LM=21
165.00000 240.00000
249.00000 394.00000
281.00000 454.00000
347.00000 519.00000
248.00000 378.00000
250.00000 385.00000
263.00000 403.00000
248.00000 321.00000
245.00000 312.00000
296.00000 354.00000
315.00000 417.00000
307.00000 438.00000
307.00000 438.00000
322.00000 440.00000
315.00000 417.00000
335.00000 404.00000
296.00000 354.00000
309.00000 340.00000
264.00000 303.00000
390.00000 492.00000
388.00000 421.00000
CURVES=2
POINTS=8
315.00000 417.00000
318.00000 415.00000
321.00000 413.00000
324.00000 411.00000
326.00000 410.00000
329.00000 408.00000
332.00000 406.00000
335.00000 404.00000
POINTS=10
315.00000 417.00000
310.00000 411.00000
305.00000 405.00000
301.00000 398.00000
298.00000 392.00000
295.00000 384.00000
294.00000 377.00000
293.00000 369.00000
293.00000 362.00000
295.00000 354.00000
ID=Bannig_ophion_o.JPG
ID1=25 
SCALE=0.030261
LM=21
147.00000 234.00000
220.00000 353.00000
255.00000 405.00000
299.00000 459.00000
225.00000 344.00000
233.00000 357.00000
243.00000 369.00000
213.00000 285.00000
213.00000 285.00000
260.00000 321.00000
283.00000 381.00000
279.00000 397.00000
279.00000 397.00000
289.00000 396.00000
283.00000 381.00000
307.00000 364.00000
264.00000 320.00000
274.00000 300.00000
228.00000 274.00000
361.00000 447.00000
357.00000 374.00000
CURVES=2
POINTS=8
283.00000 381.00000
286.00000 378.00000
290.00000 376.00000
293.00000 373.00000
297.00000 371.00000
300.00000 369.00000
304.00000 367.00000
307.00000 364.00000
POINTS=10
283.00000 381.00000
277.00000 377.00000
272.00000 371.00000
269.00000 364.00000
266.00000 357.00000
263.00000 350.00000
262.00000 343.00000
260.00000 336.00000
259.00000 328.00000
260.00000 321.00000
ID=Barmoc_ophion_o.JPG
ID1=28 
SCALE=0.021844
LM=21
152.00000 242.00000
244.00000 393.00000
285.00000 453.00000
362.00000 527.00000
246.00000 378.00000
253.00000 393.00000
273.00000 409.00000
249.00000 312.00000
249.00000 310.00000
299.00000 341.00000
331.00000 415.00000
327.00000 436.00000
327.00000 436.00000
338.00000 435.00000
331.00000 415.00000
355.00000 395.00000
309.00000 341.00000
323.00000 330.00000
257.00000 296.00000
424.00000 489.00000
424.00000 413.00000
CURVES=2
POINTS=8
331.00000 415.00000
334.00000 411.00000
337.00000 408.00000
340.00000 405.00000
344.00000 403.00000
348.00000 401.00000
351.00000 398.00000
355.00000 395.00000
POINTS=10
331.00000 415.00000
321.00000 411.00000
313.00000 406.00000
303.00000 400.00000
297.00000 393.00000
296.00000 383.00000
298.00000 373.00000
299.00000 363.00000
299.00000 352.00000
299.00000 342.00000
ID=Boesp1_ophion_o.JPG
ID1=33 
SCALE=0.020909
LM=21
171.00000 227.00000
319.00000 423.00000
384.00000 487.00000
479.00000 553.00000
321.00000 407.00000
328.00000 419.00000
354.00000 431.00000
298.00000 306.00000
302.00000 305.00000
374.00000 337.00000
415.00000 432.00000
416.00000 457.00000
416.00000 457.00000
426.00000 456.00000
415.00000 432.00000
442.00000 403.00000
386.00000 335.00000
395.00000 320.00000
310.00000 288.00000
536.00000 513.00000
527.00000 419.00000
CURVES=2
POINTS=8
415.00000 432.00000
418.00000 427.00000
421.00000 423.00000
425.00000 418.00000
429.00000 414.00000
433.00000 410.00000
437.00000 407.00000
442.00000 403.00000
POINTS=10
415.00000 433.00000
403.00000 428.00000
393.00000 420.00000
384.00000 411.00000
380.00000 399.00000
379.00000 387.00000
377.00000 374.00000
375.00000 362.00000
374.00000 349.00000
374.00000 336.00000
ID=Chlvit_ophion_o.JPG
ID1=44 
SCALE=0.028077
LM=21
126.00000 256.00000
249.00000 403.00000
300.00000 454.00000
413.00000 529.00000
249.00000 389.00000
260.00000 401.00000
275.00000 413.00000
231.00000 319.00000
231.00000 319.00000
297.00000 346.00000
338.00000 416.00000
343.00000 442.00000
343.00000 442.00000
354.00000 439.00000
338.00000 416.00000
367.00000 391.00000
306.00000 344.00000
321.00000 323.00000
243.00000 302.00000
459.00000 476.00000
442.00000 399.00000
CURVES=2
POINTS=8
339.00000 417.00000
342.00000 412.00000
345.00000 408.00000
349.00000 404.00000
354.00000 401.00000
358.00000 398.00000
363.00000 395.00000
367.00000 391.00000
POINTS=10
338.00000 416.00000
328.00000 413.00000
319.00000 408.00000
311.00000 403.00000
303.00000 396.00000
300.00000 386.00000
299.00000 376.00000
297.00000 366.00000
296.00000 356.00000
297.00000 346.00000
ID=Clisub_ophion_o.JPG
ID1=48 
SCALE=0.022579
LM=21
100.00000 189.00000
178.00000 382.00000
218.00000 459.00000
303.00000 552.00000
182.00000 372.00000
190.00000 392.00000
196.00000 398.00000
173.00000 278.00000
171.00000 273.00000
220.00000 328.00000
261.00000 428.00000
241.00000 438.00000
241.00000 438.00000
267.00000 454.00000
261.00000 428.00000
274.00000 412.00000
238.00000 337.00000
253.00000 327.00000
185.00000 268.00000
347.00000 524.00000
355.00000 452.00000
CURVES=2
POINTS=8
261.00000 428.00000
263.00000 426.00000
265.00000 424.00000
267.00000 422.00000
269.00000 420.00000
271.00000 417.00000
273.00000 415.00000
274.00000 413.00000
POINTS=10
261.00000 428.00000
250.00000 422.00000
241.00000 413.00000
232.00000 403.00000
228.00000 391.00000
226.00000 378.00000
223.00000 365.00000
220.00000 353.00000
218.00000 340.00000
220.00000 328.00000
ID=Dicgig_ophion_o.JPG
ID1=61 
SCALE=0.047130
LM=21
131.00000 263.00000
217.00000 416.00000
245.00000 466.00000
320.00000 556.00000
222.00000 403.00000
227.00000 420.00000
233.00000 426.00000
226.00000 352.00000
226.00000 349.00000
272.00000 382.00000
286.00000 445.00000
267.00000 455.00000
267.00000 455.00000
288.00000 462.00000
286.00000 445.00000
310.00000 434.00000
281.00000 383.00000
295.00000 371.00000
243.00000 334.00000
384.00000 529.00000
383.00000 460.00000
CURVES=2
POINTS=8
286.00000 445.00000
289.00000 443.00000
293.00000 442.00000
296.00000 441.00000
300.00000 439.00000
303.00000 437.00000
307.00000 436.00000
310.00000 434.00000
POINTS=10
286.00000 445.00000
280.00000 440.00000
275.00000 434.00000
270.00000 428.00000
268.00000 421.00000
268.00000 413.00000
269.00000 405.00000
270.00000 397.00000
270.00000 390.00000
272.00000 382.00000
ID=Dicpur_ophion_o.JPG
ID1=62 
SCALE=0.044935
LM=21
105.00000 218.00000
175.00000 365.00000
212.00000 431.00000
299.00000 517.00000
178.00000 354.00000
182.00000 367.00000
194.00000 376.00000
181.00000 289.00000
181.00000 289.00000
227.00000 325.00000
254.00000 393.00000
245.00000 420.00000
245.00000 420.00000
258.00000 422.00000
254.00000 393.00000
273.00000 379.00000
240.00000 329.00000
257.00000 313.00000
192.00000 276.00000
346.00000 481.00000
347.00000 404.00000
CURVES=2
POINTS=8
254.00000 393.00000
257.00000 391.00000
260.00000 389.00000
262.00000 387.00000
265.00000 385.00000
268.00000 383.00000
270.00000 381.00000
273.00000 379.00000
POINTS=10
253.00000 393.00000
246.00000 387.00000
240.00000 381.00000
234.00000 375.00000
230.00000 368.00000
229.00000 359.00000
228.00000 351.00000
226.00000 342.00000
226.00000 334.00000
227.00000 325.00000
ID=Enimer_ophion_o.JPG
ID1=71 
SCALE=0.037304
LM=21
161.00000 253.00000
249.00000 421.00000
281.00000 477.00000
371.00000 569.00000
252.00000 410.00000
258.00000 423.00000
270.00000 435.00000
256.00000 341.00000
256.00000 338.00000
304.00000 379.00000
326.00000 452.00000
318.00000 467.00000
318.00000 467.00000
330.00000 470.00000
326.00000 452.00000
352.00000 436.00000
313.00000 379.00000
326.00000 366.00000
268.00000 326.00000
412.00000 529.00000
408.00000 461.00000
CURVES=2
POINTS=8
326.00000 452.00000
329.00000 449.00000
333.00000 446.00000
336.00000 444.00000
340.00000 442.00000
344.00000 440.00000
348.00000 438.00000
352.00000 436.00000
POINTS=10
326.00000 452.00000
318.00000 446.00000
311.00000 440.00000
305.00000 434.00000
300.00000 426.00000
300.00000 416.00000
301.00000 407.00000
302.00000 398.00000
303.00000 388.00000
303.00000 379.00000
ID=Eremar_ophion_o.JPG
ID1=75 
SCALE=0.032488
LM=21
154.00000 250.00000
247.00000 410.00000
286.00000 468.00000
389.00000 564.00000
251.00000 396.00000
258.00000 411.00000
266.00000 424.00000
248.00000 327.00000
251.00000 327.00000
308.00000 362.00000
332.00000 448.00000
309.00000 453.00000
309.00000 453.00000
334.00000 465.00000
332.00000 448.00000
360.00000 427.00000
316.00000 362.00000
327.00000 350.00000
277.00000 320.00000
439.00000 521.00000
428.00000 438.00000
CURVES=2
POINTS=8
332.00000 448.00000
336.00000 445.00000
340.00000 442.00000
344.00000 439.00000
349.00000 437.00000
353.00000 434.00000
356.00000 431.00000
360.00000 427.00000
POINTS=10
332.00000 448.00000
323.00000 441.00000
314.00000 435.00000
308.00000 426.00000
305.00000 416.00000
304.00000 405.00000
304.00000 394.00000
304.00000 383.00000
304.00000 372.00000
308.00000 362.00000
ID=Eurnig_ophion_o.JPG
ID1=79 
SCALE=0.061201
LM=21
114.00000 220.00000
179.00000 390.00000
207.00000 451.00000
272.00000 540.00000
183.00000 375.00000
189.00000 387.00000
202.00000 402.00000
194.00000 312.00000
197.00000 313.00000
235.00000 348.00000
250.00000 422.00000
242.00000 442.00000
242.00000 442.00000
253.00000 444.00000
250.00000 422.00000
276.00000 409.00000
242.00000 349.00000
261.00000 339.00000
208.00000 300.00000
327.00000 510.00000
340.00000 435.00000
CURVES=2
POINTS=8
250.00000 422.00000
254.00000 420.00000
257.00000 418.00000
261.00000 416.00000
265.00000 414.00000
269.00000 412.00000
272.00000 410.00000
276.00000 408.00000
POINTS=10
250.00000 422.00000
243.00000 416.00000
235.00000 410.00000
229.00000 403.00000
227.00000 394.00000
227.00000 385.00000
227.00000 375.00000
229.00000 366.00000
232.00000 357.00000
235.00000 348.00000
ID=Genabn_ophion_o.JPG
ID1=86 
SCALE=0.032451
LM=21
129.00000 264.00000
184.00000 413.00000
206.00000 466.00000
251.00000 542.00000
190.00000 404.00000
195.00000 415.00000
203.00000 428.00000
200.00000 350.00000
200.00000 350.00000
236.00000 383.00000
243.00000 443.00000
234.00000 457.00000
234.00000 457.00000
244.00000 458.00000
243.00000 443.00000
272.00000 435.00000
241.00000 383.00000
258.00000 376.00000
212.00000 335.00000
314.00000 522.00000
324.00000 456.00000
CURVES=2
POINTS=8
243.00000 443.00000
247.00000 442.00000
252.00000 441.00000
256.00000 440.00000
260.00000 439.00000
265.00000 438.00000
269.00000 436.00000
273.00000 435.00000
POINTS=10
243.00000 442.00000
237.00000 438.00000
232.00000 433.00000
229.00000 426.00000
228.00000 419.00000
229.00000 412.00000
230.00000 405.00000
231.00000 398.00000
233.00000 391.00000
236.00000 384.00000
ID=Gensp1_ophion_o.JPG
ID1=87 
SCALE=0.027453
LM=21
152.00000 236.00000
231.00000 385.00000
261.00000 441.00000
315.00000 514.00000
237.00000 374.00000
240.00000 384.00000
251.00000 397.00000
236.00000 314.00000
237.00000 314.00000
286.00000 349.00000
306.00000 411.00000
296.00000 431.00000
296.00000 431.00000
303.00000 430.00000
306.00000 411.00000
324.00000 394.00000
290.00000 348.00000
303.00000 335.00000
254.00000 302.00000
385.00000 488.00000
395.00000 415.00000
CURVES=2
POINTS=8
306.00000 411.00000
309.00000 409.00000
311.00000 406.00000
314.00000 404.00000
316.00000 401.00000
319.00000 399.00000
321.00000 396.00000
324.00000 394.00000
POINTS=10
305.00000 411.00000
298.00000 406.00000
292.00000 401.00000
287.00000 394.00000
282.00000 387.00000
280.00000 379.00000
279.00000 371.00000
280.00000 362.00000
283.00000 355.00000
288.00000 348.00000
ID=Helnig_ophion_o.JPG
ID1=94 
SCALE=0.027154
LM=21
163.00000 253.00000
256.00000 416.00000
296.00000 465.00000
386.00000 534.00000
258.00000 406.00000
263.00000 413.00000
274.00000 421.00000
236.00000 310.00000
236.00000 310.00000
279.00000 336.00000
332.00000 427.00000
319.00000 443.00000
319.00000 443.00000
338.00000 448.00000
332.00000 427.00000
353.00000 398.00000
309.00000 347.00000
319.00000 337.00000
253.00000 300.00000
424.00000 486.00000
421.00000 422.00000
CURVES=2
POINTS=8
332.00000 427.00000
336.00000 423.00000
339.00000 420.00000
342.00000 416.00000
345.00000 412.00000
348.00000 407.00000
350.00000 403.00000
353.00000 399.00000
POINTS=10
332.00000 427.00000
321.00000 421.00000
310.00000 415.00000
302.00000 405.00000
296.00000 395.00000
293.00000 382.00000
289.00000 371.00000
283.00000 359.00000
278.00000 348.00000
278.00000 336.00000
ID=Lepgra_ophion_o.JPG
ID1=115 
SCALE=0.034332
LM=21
168.00000 242.00000
276.00000 407.00000
327.00000 468.00000
459.00000 560.00000
280.00000 396.00000
287.00000 407.00000
307.00000 423.00000
254.00000 310.00000
261.00000 310.00000
329.00000 361.00000
369.00000 430.00000
361.00000 450.00000
361.00000 450.00000
379.00000 450.00000
369.00000 430.00000
387.00000 411.00000
337.00000 360.00000
348.00000 339.00000
271.00000 299.00000
487.00000 503.00000
476.00000 433.00000
CURVES=2
POINTS=8
369.00000 430.00000
372.00000 427.00000
374.00000 424.00000
376.00000 422.00000
379.00000 419.00000
382.00000 417.00000
385.00000 414.00000
387.00000 411.00000
POINTS=10
368.00000 429.00000
359.00000 426.00000
350.00000 421.00000
341.00000 417.00000
333.00000 410.00000
330.00000 401.00000
332.00000 391.00000
333.00000 381.00000
330.00000 372.00000
328.00000 362.00000
ID=Leplon_ophion_o.JPG
ID1=116 
SCALE=0.030338
LM=21
159.00000 268.00000
263.00000 409.00000
323.00000 477.00000
420.00000 534.00000
265.00000 395.00000
274.00000 409.00000
296.00000 425.00000
256.00000 330.00000
255.00000 328.00000
315.00000 355.00000
344.00000 422.00000
345.00000 444.00000
345.00000 444.00000
357.00000 442.00000
344.00000 422.00000
375.00000 400.00000
325.00000 355.00000
340.00000 341.00000
269.00000 313.00000
462.00000 477.00000
451.00000 413.00000
CURVES=2
POINTS=8
344.00000 422.00000
348.00000 418.00000
351.00000 414.00000
356.00000 410.00000
360.00000 408.00000
365.00000 405.00000
370.00000 402.00000
375.00000 400.00000
POINTS=10
344.00000 422.00000
335.00000 419.00000
326.00000 415.00000
319.00000 409.00000
313.00000 401.00000
308.00000 392.00000
307.00000 383.00000
309.00000 374.00000
311.00000 364.00000
314.00000 355.00000
ID=Mecsp1_ophion_o.JPG
ID1=121 
SCALE=0.022196
LM=21
193.00000 253.00000
331.00000 419.00000
389.00000 471.00000
510.00000 537.00000
329.00000 403.00000
344.00000 418.00000
364.00000 429.00000
315.00000 322.00000
315.00000 322.00000
380.00000 345.00000
416.00000 423.00000
416.00000 445.00000
416.00000 445.00000
428.00000 443.00000
416.00000 423.00000
444.00000 394.00000
390.00000 344.00000
403.00000 327.00000
326.00000 303.00000
540.00000 470.00000
522.00000 399.00000
CURVES=2
POINTS=8
416.00000 423.00000
419.00000 418.00000
423.00000 413.00000
426.00000 409.00000
430.00000 405.00000
435.00000 401.00000
440.00000 398.00000
444.00000 394.00000
POINTS=10
415.00000 423.00000
403.00000 420.00000
392.00000 415.00000
383.00000 409.00000
374.00000 400.00000
368.00000 392.00000
370.00000 380.00000
372.00000 368.00000
375.00000 357.00000
380.00000 346.00000
ID=Ophfla_ophion_o.JPG
ID1=145 
SCALE=0.025486
LM=21
184.00000 203.00000
182.00000 371.00000
181.00000 404.00000
205.00000 537.00000
188.00000 364.00000
187.00000 373.00000
188.00000 387.00000
222.00000 322.00000
222.00000 322.00000
248.00000 365.00000
229.00000 436.00000
207.00000 428.00000
207.00000 428.00000
226.00000 450.00000
229.00000 436.00000
257.00000 430.00000
260.00000 372.00000
269.00000 368.00000
246.00000 316.00000
261.00000 552.00000
298.00000 477.00000
CURVES=2
POINTS=8
229.00000 436.00000
233.00000 435.00000
237.00000 434.00000
241.00000 433.00000
244.00000 432.00000
248.00000 431.00000
252.00000 430.00000
256.00000 430.00000
POINTS=10
229.00000 436.00000
223.00000 428.00000
220.00000 420.00000
220.00000 411.00000
222.00000 402.00000
225.00000 394.00000
230.00000 386.00000
236.00000 379.00000
242.00000 372.00000
248.00000 365.00000
ID=Ophsp1_ophion_o.JPG
ID1=146 
SCALE=0.074108
LM=21
118.00000 224.00000
219.00000 330.00000
270.00000 375.00000
379.00000 427.00000
220.00000 320.00000
228.00000 328.00000
240.00000 333.00000
205.00000 267.00000
205.00000 267.00000
262.00000 284.00000
299.00000 327.00000
299.00000 352.00000
299.00000 352.00000
311.00000 349.00000
299.00000 327.00000
321.00000 308.00000
264.00000 283.00000
276.00000 261.00000
220.00000 251.00000
404.00000 374.00000
381.00000 311.00000
CURVES=2
POINTS=8
299.00000 327.00000
301.00000 323.00000
304.00000 320.00000
308.00000 318.00000
311.00000 316.00000
315.00000 313.00000
318.00000 310.00000
321.00000 307.00000
POINTS=10
299.00000 327.00000
292.00000 326.00000
284.00000 324.00000
278.00000 322.00000
271.00000 318.00000
266.00000 313.00000
264.00000 306.00000
263.00000 299.00000
262.00000 291.00000
262.00000 284.00000
ID=Ophsp2_ophion_o.JPG
ID1=147 
SCALE=0.030960
LM=21
130.00000 178.00000
179.00000 310.00000
199.00000 359.00000
239.00000 419.00000
184.00000 302.00000
188.00000 311.00000
193.00000 316.00000
190.00000 256.00000
194.00000 256.00000
221.00000 281.00000
230.00000 332.00000
224.00000 346.00000
224.00000 346.00000
230.00000 346.00000
230.00000 332.00000
252.00000 324.00000
231.00000 282.00000
244.00000 273.00000
209.00000 250.00000
295.00000 411.00000
306.00000 353.00000
CURVES=2
POINTS=8
230.00000 332.00000
233.00000 331.00000
236.00000 330.00000
240.00000 329.00000
243.00000 328.00000
246.00000 327.00000
249.00000 326.00000
252.00000 324.00000
POINTS=10
230.00000 332.00000
225.00000 328.00000
220.00000 324.00000
217.00000 318.00000
215.00000 312.00000
214.00000 306.00000
215.00000 300.00000
216.00000 293.00000
218.00000 287.00000
220.00000 281.00000
ID=Orimel_ophion_o.JPG
ID1=149 
SCALE=0.040681
LM=21
184.00000 260.00000
270.00000 423.00000
313.00000 485.00000
413.00000 580.00000
271.00000 407.00000
277.00000 422.00000
289.00000 433.00000
266.00000 334.00000
266.00000 334.00000
318.00000 369.00000
349.00000 450.00000
337.00000 464.00000
337.00000 464.00000
358.00000 471.00000
349.00000 450.00000
374.00000 437.00000
326.00000 370.00000
340.00000 360.00000
284.00000 323.00000
453.00000 544.00000
442.00000 464.00000
CURVES=2
POINTS=8
349.00000 450.00000
352.00000 447.00000
356.00000 445.00000
359.00000 444.00000
363.00000 443.00000
367.00000 442.00000
371.00000 440.00000
374.00000 438.00000
POINTS=10
349.00000 450.00000
340.00000 444.00000
333.00000 438.00000
326.00000 429.00000
323.00000 420.00000
321.00000 409.00000
318.00000 399.00000
316.00000 389.00000
316.00000 379.00000
318.00000 369.00000
ID=Prelat_ophion_o.JPG
ID1=178 
SCALE=0.044773
LM=21
161.00000 225.00000
259.00000 378.00000
296.00000 430.00000
383.00000 520.00000
263.00000 371.00000
269.00000 382.00000
275.00000 388.00000
261.00000 305.00000
261.00000 305.00000
315.00000 335.00000
334.00000 407.00000
317.00000 417.00000
317.00000 417.00000
335.00000 423.00000
334.00000 407.00000
359.00000 391.00000
321.00000 335.00000
329.00000 324.00000
274.00000 290.00000
434.00000 483.00000
421.00000 408.00000
CURVES=2
POINTS=8
334.00000 407.00000
337.00000 405.00000
341.00000 402.00000
344.00000 400.00000
348.00000 398.00000
352.00000 395.00000
355.00000 393.00000
359.00000 391.00000
POINTS=10
333.00000 407.00000
326.00000 401.00000
320.00000 395.00000
315.00000 388.00000
312.00000 380.00000
311.00000 371.00000
311.00000 362.00000
312.00000 353.00000
313.00000 345.00000
315.00000 336.00000
ID=Priadu_ophion_o.JPG
ID1=179 
SCALE=0.055386
LM=21
161.00000 264.00000
237.00000 419.00000
271.00000 479.00000
346.00000 553.00000
240.00000 410.00000
246.00000 422.00000
259.00000 436.00000
239.00000 345.00000
238.00000 342.00000
283.00000 385.00000
307.00000 453.00000
300.00000 470.00000
300.00000 470.00000
316.00000 472.00000
307.00000 453.00000
326.00000 440.00000
288.00000 386.00000
301.00000 372.00000
252.00000 335.00000
381.00000 523.00000
376.00000 463.00000
CURVES=2
POINTS=8
307.00000 453.00000
310.00000 451.00000
313.00000 449.00000
315.00000 447.00000
318.00000 446.00000
321.00000 445.00000
324.00000 442.00000
326.00000 440.00000
POINTS=10
306.00000 453.00000
301.00000 447.00000
295.00000 440.00000
290.00000 434.00000
287.00000 426.00000
285.00000 418.00000
285.00000 410.00000
283.00000 402.00000
282.00000 393.00000
282.00000 385.00000
ID=Pycmol_ophion_o.JPG
ID1=192 
SCALE=0.028193
LM=21
144.00000 221.00000
217.00000 398.00000
251.00000 459.00000
361.00000 580.00000
225.00000 388.00000
227.00000 400.00000
239.00000 413.00000
232.00000 313.00000
231.00000 311.00000
291.00000 353.00000
304.00000 431.00000
290.00000 451.00000
290.00000 451.00000
310.00000 459.00000
304.00000 431.00000
332.00000 413.00000
300.00000 354.00000
316.00000 341.00000
248.00000 297.00000
415.00000 537.00000
424.00000 457.00000
CURVES=2
POINTS=8
304.00000 431.00000
308.00000 428.00000
311.00000 425.00000
315.00000 422.00000
320.00000 420.00000
324.00000 418.00000
328.00000 416.00000
332.00000 413.00000
POINTS=10
303.00000 430.00000
292.00000 424.00000
282.00000 418.00000
271.00000 414.00000
266.00000 404.00000
275.00000 398.00000
281.00000 388.00000
283.00000 376.00000
286.00000 364.00000
291.00000 353.00000
ID=Rhosp1_ophion_o.JPG
ID1=194 
SCALE=0.024143
LM=21
100.00000 203.00000
177.00000 352.00000
190.00000 375.00000
270.00000 477.00000
180.00000 343.00000
187.00000 357.00000
191.00000 365.00000
183.00000 286.00000
183.00000 286.00000
228.00000 314.00000
244.00000 383.00000
226.00000 396.00000
226.00000 396.00000
244.00000 401.00000
244.00000 383.00000
270.00000 366.00000
242.00000 316.00000
252.00000 305.00000
201.00000 272.00000
341.00000 458.00000
339.00000 385.00000
CURVES=2
POINTS=8
244.00000 383.00000
247.00000 380.00000
251.00000 378.00000
254.00000 375.00000
258.00000 373.00000
262.00000 371.00000
265.00000 369.00000
269.00000 367.00000
POINTS=10
243.00000 384.00000
238.00000 377.00000
232.00000 371.00000
227.00000 365.00000
225.00000 356.00000
225.00000 348.00000
225.00000 339.00000
225.00000 331.00000
225.00000 322.00000
227.00000 314.00000
ID=Rhyfla_ophion_o.JPG
ID1=195 
SCALE=0.062371
LM=21
148.00000 245.00000
295.00000 397.00000
349.00000 451.00000
467.00000 533.00000
297.00000 381.00000
304.00000 390.00000
315.00000 402.00000
286.00000 308.00000
281.00000 302.00000
342.00000 324.00000
386.00000 411.00000
371.00000 429.00000
371.00000 429.00000
394.00000 433.00000
386.00000 411.00000
417.00000 382.00000
359.00000 321.00000
369.00000 306.00000
297.00000 286.00000
525.00000 479.00000
511.00000 394.00000
CURVES=2
POINTS=8
386.00000 411.00000
391.00000 408.00000
396.00000 404.00000
401.00000 400.00000
405.00000 396.00000
409.00000 392.00000
413.00000 387.00000
417.00000 382.00000
POINTS=10
386.00000 410.00000
375.00000 406.00000
364.00000 401.00000
354.00000 393.00000
348.00000 384.00000
347.00000 372.00000
344.00000 360.00000
342.00000 348.00000
341.00000 336.00000
342.00000 324.00000
ID=Ricneb_ophion_o.JPG
ID1=197 
SCALE=0.039744
LM=21
117.00000 190.00000
205.00000 334.00000
255.00000 398.00000
323.00000 456.00000
210.00000 325.00000
215.00000 334.00000
227.00000 340.00000
206.00000 253.00000
206.00000 253.00000
256.00000 277.00000
289.00000 350.00000
277.00000 366.00000
277.00000 366.00000
293.00000 366.00000
289.00000 350.00000
312.00000 329.00000
265.00000 276.00000
275.00000 263.00000
220.00000 239.00000
381.00000 419.00000
377.00000 347.00000
CURVES=2
POINTS=8
289.00000 350.00000
293.00000 347.00000
296.00000 344.00000
300.00000 342.00000
303.00000 339.00000
307.00000 336.00000
309.00000 333.00000
312.00000 329.00000
POINTS=10
289.00000 351.00000
280.00000 346.00000
271.00000 341.00000
263.00000 335.00000
257.00000 327.00000
255.00000 318.00000
256.00000 307.00000
255.00000 297.00000
255.00000 287.00000
255.00000 277.00000
ID=Simexc_ophion_o.JPG
ID1=201 
SCALE=0.033355
LM=21
142.00000 195.00000
225.00000 370.00000
262.00000 434.00000
358.00000 523.00000
230.00000 362.00000
236.00000 375.00000
246.00000 386.00000
223.00000 277.00000
222.00000 275.00000
278.00000 320.00000
299.00000 398.00000
284.00000 415.00000
284.00000 415.00000
304.00000 419.00000
299.00000 398.00000
322.00000 381.00000
291.00000 321.00000
302.00000 312.00000
242.00000 270.00000
398.00000 478.00000
393.00000 405.00000
CURVES=2
POINTS=8
299.00000 398.00000
303.00000 396.00000
306.00000 394.00000
310.00000 391.00000
313.00000 389.00000
317.00000 386.00000
320.00000 384.00000
322.00000 380.00000
POINTS=10
299.00000 397.00000
290.00000 392.00000
283.00000 386.00000
276.00000 378.00000
274.00000 369.00000
277.00000 360.00000
278.00000 350.00000
277.00000 340.00000
278.00000 330.00000
278.00000 320.00000
ID=Stabom_ophion_o.JPG
ID1=207 
SCALE=0.043375
LM=21
103.00000 181.00000
171.00000 301.00000
200.00000 345.00000
259.00000 414.00000
172.00000 291.00000
177.00000 300.00000
184.00000 311.00000
176.00000 252.00000
176.00000 252.00000
216.00000 282.00000
235.00000 333.00000
217.00000 339.00000
217.00000 339.00000
236.00000 345.00000
235.00000 333.00000
254.00000 319.00000
224.00000 282.00000
237.00000 272.00000
187.00000 238.00000
319.00000 397.00000
310.00000 335.00000
CURVES=2
POINTS=8
235.00000 333.00000
238.00000 331.00000
241.00000 329.00000
243.00000 327.00000
246.00000 326.00000
249.00000 323.00000
251.00000 321.00000
254.00000 319.00000
POINTS=10
234.00000 333.00000
229.00000 328.00000
225.00000 323.00000
221.00000 318.00000
217.00000 313.00000
214.00000 307.00000
213.00000 301.00000
213.00000 294.00000
214.00000 288.00000
217.00000 282.00000
ID=Thycya_ophion_o.JPG
ID1=224 
SCALE=0.051591
LM=21
160.00000 256.00000
241.00000 385.00000
272.00000 438.00000
340.00000 515.00000
244.00000 374.00000
250.00000 388.00000
265.00000 401.00000
249.00000 328.00000
249.00000 328.00000
294.00000 354.00000
307.00000 407.00000
304.00000 428.00000
304.00000 428.00000
311.00000 427.00000
307.00000 407.00000
332.00000 396.00000
306.00000 356.00000
319.00000 349.00000
266.00000 317.00000
389.00000 490.00000
397.00000 424.00000
CURVES=2
POINTS=8
307.00000 407.00000
310.00000 405.00000
314.00000 403.00000
317.00000 401.00000
321.00000 400.00000
325.00000 398.00000
328.00000 397.00000
332.00000 396.00000
POINTS=10
307.00000 407.00000
301.00000 404.00000
296.00000 399.00000
292.00000 394.00000
289.00000 388.00000
287.00000 381.00000
288.00000 374.00000
289.00000 367.00000
291.00000 361.00000
294.00000 355.00000
ID=Troten_ophion_o.JPG
ID1=230 
SCALE=0.021569
LM=21
238.00000 275.00000
373.00000 449.00000
421.00000 513.00000
510.00000 587.00000
370.00000 433.00000
382.00000 445.00000
404.00000 463.00000
372.00000 378.00000
372.00000 378.00000
427.00000 412.00000
462.00000 480.00000
460.00000 494.00000
462.00000 496.00000
477.00000 498.00000
477.00000 491.00000
514.00000 466.00000
444.00000 400.00000
453.00000 390.00000
393.00000 360.00000
572.00000 565.00000
560.00000 477.00000
CURVES=2
POINTS=8
477.00000 491.00000
484.00000 491.00000
491.00000 490.00000
498.00000 488.00000
504.00000 484.00000
509.00000 479.00000
512.00000 473.00000
514.00000 466.00000
POINTS=10
462.00000 480.00000
456.00000 473.00000
451.00000 466.00000
444.00000 459.00000
438.00000 453.00000
432.00000 447.00000
429.00000 439.00000
428.00000 430.00000
427.00000 421.00000
426.00000 412.00000
ID=Pimsp1_pimpli_g_pimpli.PNG
ID1=0 
SCALE=0.018541
LM=21
285.00000 289.00000
365.00000 521.00000
393.00000 608.00000
468.00000 734.00000
371.00000 506.00000
376.00000 531.00000
394.00000 557.00000
387.00000 438.00000
389.00000 439.00000
434.00000 492.00000
457.00000 603.00000
447.00000 614.00000
447.00000 614.00000
465.00000 623.00000
468.00000 618.00000
514.00000 594.00000
457.00000 491.00000
469.00000 486.00000
411.00000 424.00000
539.00000 723.00000
551.00000 617.00000
CURVES=2
POINTS=8
469.00000 618.00000
477.00000 618.00000
485.00000 619.00000
493.00000 618.00000
500.00000 615.00000
505.00000 608.00000
509.00000 601.00000
514.00000 594.00000
POINTS=10
457.00000 602.00000
453.00000 589.00000
448.00000 578.00000
442.00000 566.00000
435.00000 555.00000
431.00000 543.00000
427.00000 530.00000
428.00000 517.00000
430.00000 504.00000
434.00000 492.00000
ID=Psemac_pimpli_g_delome.PNG
ID1=1 
SCALE=0.026585
LM=21
44.00000 1588.00000
1334.00000 1726.00000
1892.00000 1767.00000
2297.00000 1629.00000
1175.00000 1628.00000
1338.00000 1664.00000
1580.00000 1585.00000
1128.00000 1378.00000
1128.00000 1378.00000
1337.00000 1250.00000
1665.00000 1389.00000
1698.00000 1465.00000
1700.00000 1439.00000
1775.00000 1376.00000
1749.00000 1349.00000
1815.00000 1127.00000
1388.00000 1127.00000
1393.00000 1075.00000
1075.00000 1235.00000
2372.00000 1285.00000
2082.00000 971.00000
CURVES=2
POINTS=8
1750.00000 1347.00000
1768.00000 1319.00000
1787.00000 1290.00000
1799.00000 1259.00000
1808.00000 1227.00000
1813.00000 1193.00000
1815.00000 1160.00000
1815.00000 1126.00000
POINTS=10
1662.00000 1386.00000
1618.00000 1388.00000
1575.00000 1391.00000
1531.00000 1396.00000
1488.00000 1396.00000
1445.00000 1387.00000
1411.00000 1363.00000
1385.00000 1328.00000
1360.00000 1292.00000
1340.00000 1253.00000
ID=foss_Q_foss_Q_mrfoss_Q.tif
ID1=13 
SCALE=0.002179
LM=21
866.00000 1725.00000
1161.00000 1918.00000
1274.00000 1999.00000
1445.00000 2077.00000
1144.00000 1890.00000
1171.00000 1905.00000
1254.00000 1924.00000
1140.00000 1784.00000
1147.00000 1780.00000
1235.00000 1784.00000
1326.00000 1889.00000
1329.00000 1911.00000
1333.00000 1913.00000
1365.00000 1902.00000
1363.00000 1890.00000
1414.00000 1822.00000
1268.00000 1760.00000
1277.00000 1741.00000
1174.00000 1742.00000
1583.00000 1987.00000
1514.00000 1812.00000
CURVES=2
POINTS=8
1365.00000 1888.00000
1377.00000 1883.00000
1387.00000 1876.00000
1396.00000 1867.00000
1405.00000 1857.00000
1410.00000 1846.00000
1413.00000 1834.00000
1414.00000 1821.00000
POINTS=10
1325.00000 1888.00000
1312.00000 1879.00000
1298.00000 1871.00000
1284.00000 1863.00000
1270.00000 1855.00000
1259.00000 1843.00000
1252.00000 1829.00000
1247.00000 1814.00000
1241.00000 1799.00000
1234.00000 1784.00000
ID=foss_M_foss_M_mlfoss_M.tif
ID1=10 
SCALE=0.003490
LM=21
1540.00000 1534.00000
1995.00000 1333.00000
2164.00000 1253.00000
2374.00000 1101.00000
1943.00000 1326.00000
1984.00000 1309.00000
2043.00000 1233.00000
1820.00000 1265.00000
1827.00000 1239.00000
1895.00000 1140.00000
2067.00000 1109.00000
2096.00000 1131.00000
2093.00000 1124.00000
2114.00000 1068.00000
2103.00000 1066.00000
2060.00000 972.00000
1889.00000 1091.00000
1880.00000 1073.00000
1813.00000 1160.00000
2396.00000 872.00000
2157.00000 825.00000
CURVES=2
POINTS=8
2102.00000 1065.00000
2100.00000 1050.00000
2097.00000 1036.00000
2090.00000 1023.00000
2082.00000 1011.00000
2074.00000 999.00000
2067.00000 986.00000
2060.00000 973.00000
POINTS=10
2066.00000 1110.00000
2048.00000 1120.00000
2029.00000 1130.00000
2010.00000 1139.00000
1992.00000 1149.00000
1973.00000 1157.00000
1952.00000 1162.00000
1932.00000 1158.00000
1914.00000 1149.00000
1895.00000 1139.00000
ID=foss_L_foss_L_mlfoss_L.tif
ID1=9 
SCALE=0.005586
LM=21
95.00000 718.00000
658.00000 547.00000
831.00000 498.00000
1056.00000 399.00000
603.00000 524.00000
630.00000 517.00000
726.00000 449.00000
489.00000 442.00000
500.00000 419.00000
591.00000 334.00000
764.00000 339.00000
790.00000 367.00000
789.00000 358.00000
825.00000 302.00000
814.00000 299.00000
789.00000 207.00000
595.00000 275.00000
594.00000 247.00000
509.00000 330.00000
1101.00000 173.00000
903.00000 90.00000
CURVES=2
POINTS=8
815.00000 299.00000
812.00000 286.00000
810.00000 272.00000
807.00000 259.00000
804.00000 246.00000
800.00000 233.00000
796.00000 220.00000
790.00000 208.00000
POINTS=10
765.00000 339.00000
745.00000 345.00000
724.00000 349.00000
704.00000 354.00000
683.00000 360.00000
663.00000 367.00000
642.00000 370.00000
625.00000 359.00000
608.00000 347.00000
591.00000 334.00000
ID=fossL1_fos333_mlfossL1.PNG
ID1=0 
LM=21
75.00000 513.00000
578.00000 525.00000
735.00000 527.00000
973.00000 495.00000
540.00000 500.00000
573.00000 496.00000
663.00000 470.00000
470.00000 405.00000
486.00000 385.00000
591.00000 331.00000
729.00000 378.00000
740.00000 410.00000
741.00000 403.00000
793.00000 359.00000
781.00000 351.00000
795.00000 266.00000
613.00000 275.00000
611.00000 255.00000
503.00000 307.00000
983.00000 335.00000
902.00000 207.00000
CURVES=2
POINTS=8
781.00000 350.00000
783.00000 338.00000
785.00000 326.00000
788.00000 314.00000
791.00000 302.00000
793.00000 290.00000
794.00000 278.00000
795.00000 266.00000
POINTS=10
729.00000 377.00000
712.00000 375.00000
694.00000 374.00000
677.00000 373.00000
660.00000 374.00000
639.00000 374.00000
627.00000 366.00000
614.00000 355.00000
602.00000 344.00000
591.00000 331.00000
ID=fossL2_fos355_mlfossL2.PNG
ID1=1 
LM=21
156.00000 1366.00000
1170.00000 1578.00000
1512.00000 1637.00000
2211.00000 1603.00000
1109.00000 1516.00000
1165.00000 1522.00000
1379.00000 1505.00000
962.00000 1223.00000
962.00000 1223.00000
1233.00000 1120.00000
1574.00000 1303.00000
1613.00000 1395.00000
1616.00000 1377.00000
1757.00000 1312.00000
1742.00000 1294.00000
1792.00000 1070.00000
1266.00000 1055.00000
1276.00000 979.00000
986.00000 1089.00000
2245.00000 1318.00000
1965.00000 991.00000
CURVES=2
POINTS=8
1740.00000 1293.00000
1759.00000 1265.00000
1777.00000 1236.00000
1794.00000 1207.00000
1801.00000 1173.00000
1800.00000 1140.00000
1797.00000 1106.00000
1794.00000 1072.00000
POINTS=10
1572.00000 1301.00000
1526.00000 1289.00000
1479.00000 1285.00000
1432.00000 1282.00000
1385.00000 1277.00000
1339.00000 1266.00000
1300.00000 1241.00000
1269.00000 1206.00000
1246.00000 1165.00000
1232.00000 1120.00000
ID=foss_I_foss_I_mrfoss_I.tif
ID1=6 
SCALE=0.003472
LM=21
307.00000 1240.00000
1302.00000 1505.00000
1689.00000 1584.00000
2187.00000 1590.00000
1231.00000 1438.00000
1319.00000 1445.00000
1482.00000 1423.00000
1104.00000 1156.00000
1129.00000 1131.00000
1352.00000 1051.00000
1683.00000 1233.00000
1708.00000 1290.00000
1708.00000 1277.00000
1782.00000 1225.00000
1749.00000 1207.00000
1815.00000 965.00000
1403.00000 949.00000
1420.00000 884.00000
1172.00000 980.00000
2390.00000 1205.00000
2066.00000 859.00000
CURVES=2
POINTS=8
1748.00000 1206.00000
1762.00000 1173.00000
1769.00000 1138.00000
1776.00000 1103.00000
1784.00000 1069.00000
1797.00000 1035.00000
1808.00000 1001.00000
1815.00000 966.00000
POINTS=10
1683.00000 1233.00000
1636.00000 1225.00000
1589.00000 1222.00000
1541.00000 1220.00000
1494.00000 1220.00000
1449.00000 1206.00000
1410.00000 1179.00000
1381.00000 1142.00000
1363.00000 1098.00000
1352.00000 1052.00000
ID=foss_H_foss_H_mlfoss_H.tif
ID1=1 
SCALE=0.003484
LM=21
3919.00000 1362.00000
4390.00000 1426.00000
4588.00000 1436.00000
4803.00000 1415.00000
4351.00000 1405.00000
4397.00000 1408.00000
4488.00000 1369.00000
4260.00000 1294.00000
4260.00000 1294.00000
4372.00000 1243.00000
4557.00000 1289.00000
4574.00000 1311.00000
4584.00000 1312.00000
4624.00000 1285.00000
4609.00000 1273.00000
4636.00000 1156.00000
4392.00000 1187.00000
4386.00000 1158.00000
4262.00000 1221.00000
4890.00000 1291.00000
4739.00000 1118.00000
CURVES=2
POINTS=8
4609.00000 1274.00000
4619.00000 1259.00000
4629.00000 1244.00000
4637.00000 1227.00000
4641.00000 1210.00000
4643.00000 1192.00000
4641.00000 1173.00000
4636.00000 1156.00000
POINTS=10
4556.00000 1289.00000
4534.00000 1288.00000
4512.00000 1286.00000
4491.00000 1287.00000
4469.00000 1288.00000
4447.00000 1289.00000
4427.00000 1283.00000
4409.00000 1270.00000
4391.00000 1257.00000
4374.00000 1244.00000
ID=Crucol_pimpli_g_crusop.jpg
ID1=0 
SCALE=0.007016
LM=21
629.00000 1102.00000
1072.00000 1534.00000
1269.00000 1694.00000
1611.00000 1867.00000
1073.00000 1497.00000
1102.00000 1518.00000
1205.00000 1570.00000
1041.00000 1322.00000
1041.00000 1322.00000
1202.00000 1362.00000
1370.00000 1556.00000
1378.00000 1597.00000
1387.00000 1603.00000
1427.00000 1586.00000
1421.00000 1577.00000
1521.00000 1473.00000
1248.00000 1329.00000
1274.00000 1296.00000
1081.00000 1262.00000
1749.00000 1801.00000
1650.00000 1512.00000
CURVES=2
POINTS=8
1422.00000 1577.00000
1440.00000 1567.00000
1458.00000 1556.00000
1473.00000 1542.00000
1488.00000 1526.00000
1501.00000 1510.00000
1513.00000 1493.00000
1521.00000 1474.00000
POINTS=10
1370.00000 1555.00000
1345.00000 1538.00000
1320.00000 1522.00000
1294.00000 1505.00000
1269.00000 1488.00000
1245.00000 1470.00000
1227.00000 1448.00000
1217.00000 1419.00000
1209.00000 1390.00000
1201.00000 1361.00000
ID=Cruelo_pimpli_g_crusop.jpg
ID1=1 
SCALE=0.004854
LM=21
3968.00000 1549.00000
4447.00000 1839.00000
4747.00000 1972.00000
5126.00000 2073.00000
4444.00000 1793.00000
4481.00000 1809.00000
4687.00000 1820.00000
4425.00000 1591.00000
4468.00000 1573.00000
4649.00000 1558.00000
4833.00000 1734.00000
4831.00000 1778.00000
4831.00000 1778.00000
4900.00000 1752.00000
4892.00000 1736.00000
4981.00000 1588.00000
4699.00000 1516.00000
4710.00000 1481.00000
4528.00000 1473.00000
5333.00000 1886.00000
5184.00000 1581.00000
CURVES=2
POINTS=8
4891.00000 1736.00000
4909.00000 1718.00000
4926.00000 1700.00000
4940.00000 1679.00000
4954.00000 1658.00000
4965.00000 1636.00000
4974.00000 1612.00000
4981.00000 1588.00000
POINTS=10
4831.00000 1733.00000
4804.00000 1719.00000
4777.00000 1706.00000
4750.00000 1691.00000
4723.00000 1677.00000
4697.00000 1662.00000
4674.00000 1643.00000
4656.00000 1618.00000
4650.00000 1588.00000
4649.00000 1558.00000
ID=Crumin_pimpli_g_crusop.jpg
ID1=2 
SCALE=0.002624
LM=21
1072.00000 402.00000
1211.00000 384.00000
1263.00000 374.00000
1331.00000 347.00000
1198.00000 378.00000
1215.00000 374.00000
1234.00000 361.00000
1165.00000 353.00000
1166.00000 351.00000
1191.00000 328.00000
1245.00000 332.00000
1256.00000 335.00000
1256.00000 335.00000
1266.00000 324.00000
1261.00000 323.00000
1258.00000 285.00000
1193.00000 310.00000
1187.00000 302.00000
1158.00000 329.00000
1342.00000 294.00000
1273.00000 261.00000
CURVES=2
POINTS=8
1261.00000 323.00000
1263.00000 318.00000
1265.00000 312.00000
1266.00000 306.00000
1265.00000 300.00000
1263.00000 295.00000
1261.00000 290.00000
1258.00000 284.00000
POINTS=10
1245.00000 332.00000
1239.00000 334.00000
1233.00000 335.00000
1227.00000 336.00000
1220.00000 338.00000
1214.00000 339.00000
1208.00000 337.00000
1202.00000 335.00000
1196.00000 332.00000
1191.00000 328.00000
ID=Cruret_pimpli_g_crusop.jpg
ID1=3 
SCALE=0.028166
LM=21
3563.00000 1311.00000
3988.00000 1180.00000
4171.00000 1109.00000
4390.00000 977.00000
3971.00000 1160.00000
3991.00000 1158.00000
4070.00000 1077.00000
3845.00000 1105.00000
3848.00000 1085.00000
3920.00000 999.00000
4100.00000 982.00000
4131.00000 987.00000
4131.00000 987.00000
4148.00000 954.00000
4141.00000 951.00000
4106.00000 828.00000
3920.00000 941.00000
3903.00000 918.00000
3820.00000 1028.00000
4385.00000 821.00000
4159.00000 753.00000
CURVES=2
POINTS=8
4140.00000 951.00000
4144.00000 932.00000
4144.00000 913.00000
4143.00000 894.00000
4139.00000 875.00000
4130.00000 858.00000
4119.00000 842.00000
4106.00000 828.00000
POINTS=10
4099.00000 983.00000
4080.00000 993.00000
4060.00000 1002.00000
4039.00000 1009.00000
4019.00000 1017.00000
3998.00000 1023.00000
3978.00000 1028.00000
3958.00000 1019.00000
3938.00000 1009.00000
3919.00000 999.00000
ID=Cruvio_pimpli_g_crusop.jpg
ID1=4 
SCALE=0.007042
LM=21
282.00000 296.00000
368.00000 384.00000
410.00000 421.00000
482.00000 458.00000
370.00000 376.00000
375.00000 382.00000
401.00000 395.00000
367.00000 334.00000
367.00000 334.00000
404.00000 343.00000
441.00000 397.00000
438.00000 404.00000
440.00000 406.00000
451.00000 404.00000
450.00000 401.00000
470.00000 371.00000
420.00000 339.00000
422.00000 337.00000
382.00000 320.00000
524.00000 428.00000
508.00000 371.00000
CURVES=2
POINTS=8
450.00000 400.00000
456.00000 399.00000
461.00000 397.00000
465.00000 393.00000
467.00000 388.00000
468.00000 382.00000
469.00000 377.00000
470.00000 371.00000
POINTS=10
441.00000 396.00000
436.00000 391.00000
430.00000 386.00000
425.00000 381.00000
419.00000 376.00000
414.00000 371.00000
409.00000 365.00000
407.00000 358.00000
405.00000 351.00000
404.00000 344.00000
ID=Episti_pimpli_g_pimpli.jpg
ID1=5 
SCALE=0.032782
LM=21
246.00000 271.00000
453.00000 352.00000
536.00000 377.00000
662.00000 384.00000
447.00000 339.00000
457.00000 344.00000
507.00000 342.00000
409.00000 284.00000
414.00000 279.00000
469.00000 273.00000
557.00000 317.00000
558.00000 327.00000
563.00000 329.00000
574.00000 318.00000
573.00000 317.00000
592.00000 264.00000
484.00000 253.00000
486.00000 238.00000
422.00000 249.00000
693.00000 323.00000
626.00000 253.00000
CURVES=2
POINTS=8
572.00000 316.00000
578.00000 310.00000
583.00000 304.00000
588.00000 297.00000
591.00000 289.00000
592.00000 281.00000
592.00000 272.00000
591.00000 264.00000
POINTS=10
555.00000 317.00000
544.00000 315.00000
534.00000 311.00000
523.00000 307.00000
512.00000 305.00000
501.00000 302.00000
492.00000 299.00000
483.00000 291.00000
475.00000 282.00000
469.00000 273.00000
ID=Thefur_pimpli_g_pimpli.JPG
ID1=13 
SCALE=0.020793
LM=21
1238.00000 1556.00000
1693.00000 1503.00000
1904.00000 1467.00000
2168.00000 1350.00000
1689.00000 1485.00000
1713.00000 1480.00000
1811.00000 1434.00000
1564.00000 1397.00000
1567.00000 1389.00000
1654.00000 1323.00000
1882.00000 1322.00000
1906.00000 1342.00000
1917.00000 1341.00000
1945.00000 1303.00000
1930.00000 1298.00000
1906.00000 1169.00000
1661.00000 1261.00000
1656.00000 1226.00000
1542.00000 1321.00000
2169.00000 1191.00000
1955.00000 1102.00000
CURVES=2
POINTS=8
1932.00000 1295.00000
1935.00000 1276.00000
1938.00000 1257.00000
1941.00000 1238.00000
1942.00000 1219.00000
1933.00000 1202.00000
1921.00000 1188.00000
1909.00000 1173.00000
POINTS=10
1881.00000 1322.00000
1855.00000 1327.00000
1830.00000 1334.00000
1804.00000 1339.00000
1779.00000 1346.00000
1751.00000 1355.00000
1729.00000 1350.00000
1704.00000 1341.00000
1679.00000 1333.00000
1655.00000 1323.00000
ID=Thenig_pimpli_g_pimpli.JPG
ID1=14 
SCALE=0.007967
LM=21
1084.00000 434.00000
1220.00000 460.00000
1268.00000 464.00000
1345.00000 453.00000
1218.00000 454.00000
1230.00000 453.00000
1251.00000 451.00000
1188.00000 424.00000
1188.00000 424.00000
1225.00000 410.00000
1278.00000 428.00000
1283.00000 439.00000
1284.00000 434.00000
1289.00000 429.00000
1288.00000 427.00000
1285.00000 402.00000
1230.00000 399.00000
1231.00000 388.00000
1187.00000 404.00000
1352.00000 415.00000
1312.00000 382.00000
CURVES=2
POINTS=8
1287.00000 427.00000
1289.00000 424.00000
1290.00000 420.00000
1289.00000 417.00000
1287.00000 413.00000
1286.00000 409.00000
1286.00000 406.00000
1285.00000 402.00000
POINTS=10
1279.00000 428.00000
1271.00000 428.00000
1265.00000 428.00000
1258.00000 428.00000
1252.00000 428.00000
1245.00000 427.00000
1239.00000 425.00000
1233.00000 422.00000
1229.00000 416.00000
1226.00000 411.00000
ID=Xancib_pimpli_g_pimpli.JPG
ID1=15 
SCALE=0.031235
